# Supplementary material for: Synthesis, crystal structure, DFT calculations and Hirshfeld surface analysis of 2-(1-decyl-2-oxo­indolin-3-yl­idene)propanedi­nitrile
Source: Acta Crystallogr E Crystallogr Commun. 2019 Jan 1;75(Pt 1):21–5. doi: 10.1107/S2056989018017267 (PMC6323874; doi:10.1107/S2056989018017267)
Supplement: Supplementary file 1 [file e-75-00021-sup1.cif]

##############################################################################
#                                                                            #
# This CIF contains the data in a paper accepted for publication in          #
# Acta Crystallographica Section E. It conforms to the requirements of       #
# Notes for Authors for Acta Crystallographica Section E, and has been       #
# peer reviewed under the auspices of the IUCr Commission on Journals.       #
#                                                                            #
# Full details of the Crystallographic Information File format               #
# are given in the paper "The Crystallographic Information File (CIF):       #
# a New Standard Archive File for Crystallography" by S. R. Hall, F. H.      #
# Allen and I. D. Brown [Acta Cryst. (1991), A47, 655-685].                  #
#                                                                            #
# The current version of the core CIF dictionary is obtainable from          #
# ftp://ftp.iucr.org/pub/cif_core.dic.                                       #
#                                                                            #
# Software is freely available for graphical display of the structure(s)     #
# in this CIF. For information consult the CIF software page                 #
# http://www.iucr.org/resources/cif/software.                                #
#                                                                            #
# This file may be used for bona fide research purposes within the           #
# scientific community so long as proper attribution is given to the journal # 
# article from which it was obtained.                                        #
#                                                                            #
##############################################################################
data_global
_audit_creation_method     'APEX3 v2016.1-0'
_journal_date_recd_electronic     2018-12-03
_journal_date_accepted     2018-12-05
_journal_name_full     'Acta Crystallographica, Section E'
_journal_year     2019
_journal_volume     75
_journal_issue      1
_journal_page_first     21
_journal_page_last     25
_journal_paper_category     GO
_journal_paper_doi     10.1107/S2056989018017267
_journal_coeditor_code     VM2214
_publ_contact_author_name     'Youness, El Bakri'
_publ_contact_author_address
;
Laboratoire de Chimie Organique H\'et\'erocyclique
URAC 21
P\^ole de Comp\'etence Pharmacochimie
Av Ibn Battouta
BP 1014
Facult\'e des Sciences
Mohammed V University
Rabat
Morocco
Organic Chemistry Department
Science Faculty
RUDN University
Miklukho-Maklaya st. 6
117198 Moscow
Russian Federation
;
_publ_contact_author_email     yns.elbakri@gmail.com
_publ_contact_author_fax     ?
_publ_contact_author_phone     ?
_publ_section_title
;
Synthesis, crystal structure, DFT calculations and Hirshfeld surface analysis of
2-(1-decyl-2-oxoindolin-3-ylidene)propanedinitrile
;
_publ_section_title_footnote     .
loop_
    _publ_author_name
    _publ_author_footnote
    _publ_author_address
    'Rayni, Ibtissam' .
;
Laboratoire de Chimie Organique H\'et\'erocyclique,
Centre de Recherche des Sciences des M\'edicaments,
URAC 21, P\^ole de Comp\'etence Pharmacochimie, Av Ibn Battouta,
BP 1014, Facult\'e des Sciences, Universit\'e Mohammed V, Rabat,
Morocco
;
    'El Bakri, Youness' .
;
Laboratoire de Chimie Organique H\'et\'erocyclique,
Centre de Recherche des Sciences des M\'edicaments,
URAC 21, P\^ole de Comp\'etence Pharmacochimie, Av Ibn Battouta,
BP 1014, Facult\'e des Sciences, Universit\'e Mohammed V, Rabat,
Morocco
Organic Chemistry Department
Science Faculty
RUDN University
Miklukho-Maklaya st. 6
117198 Moscow
Russian Federation
;
    'Lai, Chin-Hung' .
;
Department of Medical Applied Chemistry
Chung Shan Medical University,
Taichung 40241
Taiwan
Department of Medical Education
Chung Shan Medical University Hospital
402 Taichung
Taiwan
;
    'El Ghayati, L'houssaine' .
;
Laboratoire de Chimie Organique H\'et\'erocyclique,
Centre de Recherche des Sciences des M\'edicaments,
URAC 21, P\^ole de Comp\'etence Pharmacochimie, Av Ibn Battouta,
BP 1014, Facult\'e des Sciences, Universit\'e Mohammed V, Rabat,
Morocco
;
    'Essassi, El Mokhtar' .
;
Laboratoire de Chimie Organique H\'et\'erocyclique,
Centre de Recherche des Sciences des M\'edicaments,
URAC 21, P\^ole de Comp\'etence Pharmacochimie, Av Ibn Battouta,
BP 1014, Facult\'e des Sciences, Universit\'e Mohammed V, Rabat,
Morocco
;
    'Mague, Joel T.' .
;
Department of Chemistry
Tulane University
New Orleans
LA 70118
USA
;
_publ_section_synopsis
;
In the crystal, the 1-decyl chains are in a `fully extended' conformation and
intercalate in the crystal packing to form hydrophobic bands. The packing is
further organized by \p--\p-stacking and C\\db O...\p-ring interactions. The
intermolecular interactions were investigating by Hirshfeld surface analysis.
;
data_I
_audit_creation_method     'SHELXL-2014/7'
_database_code_depnum_ccdc_archive     'CCDC 1883193'
_chemical_name_systematic
;
2-(1-decyl-2-oxoindolin-3-ylidene)propanedinitrile
;
_chemical_name_common     ?
_chemical_formula_moiety     'C21 H25 N3 O'
_chemical_formula_sum     'C21 H25 N3 O'
_chemical_formula_iupac     'C21 H25 N3 O'
_chemical_formula_weight     335.44
_chemical_melting_point     ?
_space_group_crystal_system     monoclinic
_space_group_name_H-M_alt     'C 2/c'
_space_group_name_Hall     '-C 2yc'
loop_
    _space_group_symop_operation_xyz
    'x, y, z'
    '-x, y, -z+1/2'
    'x+1/2, y+1/2, z'
    '-x+1/2, y+1/2, -z+1/2'
    '-x, -y, -z'
    'x, -y, z-1/2'
    '-x+1/2, -y+1/2, -z'
    'x+1/2, -y+1/2, z-1/2'
_cell_length_a     44.4837(12)
_cell_length_b     4.72930(10)
_cell_length_c     18.3432(5)
_cell_angle_alpha     90
_cell_angle_beta     106.965(2)
_cell_angle_gamma     90
_cell_volume     3691.05(17)
_cell_formula_units_Z     8
_cell_measurement_reflns_used     9886
_cell_measurement_theta_min     4.1562
_cell_measurement_theta_max     72.3174
_cell_measurement_temperature     150(2)
_exptl_crystal_description     plate
_exptl_crystal_colour     orange
_exptl_crystal_size_max     0.290
_exptl_crystal_size_mid     0.076
_exptl_crystal_size_min     0.030
_exptl_crystal_density_diffrn     1.207
_exptl_crystal_density_meas     ?
_exptl_crystal_density_method     'not measured'
_exptl_crystal_F_000     1440
_exptl_absorpt_coefficient_mu     0.591
_exptl_absorpt_correction_type     multi-scan
_exptl_absorpt_process_details
;
(<i>TWINABS</i>; Sheldrick, 2009)
;
_exptl_absorpt_correction_T_min     0.75
_exptl_absorpt_correction_T_max     0.98
_exptl_special_details
;
Analysis of 1401 reflections having I/\s(I) > 15 and chosen from the
full data set with <i>CELL_NOW</i> (Sheldrick, 2008) showed the crystal
to belong to the triclinic system and to be twinned by a 180\% rotation
about the <i>a</i> axis. The raw data were processed using the
multi-component version of<i>SAINT</i> under control of the two-component
orientation file generated by <i>CELL_NOW</i>.
;
_diffrn_ambient_temperature     150(2)
_diffrn_source     'INCOATEC I\mS micro--focus source'
_diffrn_radiation_type     CuK\a
_diffrn_radiation_wavelength     1.54178
_diffrn_radiation_monochromator     mirror
_diffrn_measurement_device_type     'Bruker D8 VENTURE PHOTON 100 CMOS'
_diffrn_measurement_method     '\w scans'
_diffrn_detector_area_resol_mean     10.4167
_diffrn_reflns_number     25556
_diffrn_reflns_av_R_equivalents     0.0543
_diffrn_reflns_av_unetI/netI     0.0683
_diffrn_reflns_theta_min     2.077
_diffrn_reflns_theta_max     72.309
_diffrn_reflns_theta_full     68.000
_diffrn_measured_fraction_theta_max     0.984
_diffrn_measured_fraction_theta_full     0.990
_diffrn_reflns_limit_h_min     -54
_diffrn_reflns_limit_h_max     5
_diffrn_reflns_limit_k_min     -5
_diffrn_reflns_limit_k_max     5
_diffrn_reflns_limit_l_min     -21
_diffrn_reflns_limit_l_max     22
_refine_special_details
;
Refinement of F^2^ against ALL reflections.  The weighted R-factor wR and
goodness of fit S are based on F^2^, conventional R-factors R are based
on F, with F set to zero for negative F^2^. The threshold expression of
F^2^ > 2sigma(F^2^) is used only for calculating R-factors(gt) etc. and is
not relevant to the choice of reflections for refinement.  R-factors based
on F^2^ are statistically about twice as large as those based on F, and R-
factors based on ALL data will be even larger. Trial refinements with the
single-component reflection file extracted from the full data set with
<i>TWINABS</i> and with the complete two-component reflection file showed
the former refinement to be the better one.
;
_reflns_number_total     3592
_reflns_number_gt     2656
_reflns_threshold_expression     'I > 2\s(I)'
_refine_ls_structure_factor_coef     Fsqd
_refine_ls_matrix_type     full
_refine_ls_R_factor_all     0.0714
_refine_ls_R_factor_gt     0.0505
_refine_ls_wR_factor_gt     0.1225
_refine_ls_wR_factor_ref     0.1343
_refine_ls_goodness_of_fit_ref     1.049
_refine_ls_restrained_S_all     1.049
_refine_ls_number_reflns     3592
_refine_ls_number_parameters     326
_refine_ls_number_restraints     0
_refine_ls_hydrogen_treatment     refall
_refine_ls_weighting_scheme     calc
_refine_ls_weighting_details
              'w=1/[\s^2^(Fo^2^)+(0.0647P)^2^+0.6236P] where P=(Fo^2^+2Fc^2^)/3'
_atom_sites_solution_hydrogens     difmap
_atom_sites_solution_primary     direct
_atom_sites_solution_secondary     difmap
_refine_ls_shift/su_max     0.001
_refine_ls_shift/su_mean     0.000
_refine_diff_density_max     0.242
_refine_diff_density_min     -0.203
_refine_ls_extinction_method     none
_refine_ls_extinction_coef     .
loop_
    _atom_type_symbol
    _atom_type_description
    _atom_type_scat_dispersion_real
    _atom_type_scat_dispersion_imag
    _atom_type_scat_source
    'C' 'C' 0.0181 0.0091
                         'International Tables Vol C Tables 4.2.6.8 and 6.1.1.4'
    'N' 'N' 0.0311 0.0180
                         'International Tables Vol C Tables 4.2.6.8 and 6.1.1.4'
    'O' 'O' 0.0492 0.0322
                         'International Tables Vol C Tables 4.2.6.8 and 6.1.1.4'
    'H' 'H' 0.0000 0.0000
                         'International Tables Vol C Tables 4.2.6.8 and 6.1.1.4'
_computing_data_collection
;
<i>APEX3</i> (Bruker, 2016)
;
_computing_cell_refinement
;
<i>SAINT</i> (Bruker, 2016)
;
_computing_data_reduction
;
<i>SAINT</i>  (Bruker, 2016)
;
_computing_structure_solution
;
<i>SHELXT</i> (Sheldrick, 2015<i>a</i>)
;
_computing_structure_refinement
;
<i>SHELXL 2014/7</i> (Sheldrick, 2015<i>b</i>)
;
_computing_molecular_graphics
;
<i>DIAMOND</i> (Brandenburg & Putz, 2012)
;
_computing_publication_material
;
<i>SHELXTL</i> (Sheldrick, 2008)
;
loop_
    _atom_site_type_symbol
    _atom_site_label
    _atom_site_fract_x
    _atom_site_fract_y
    _atom_site_fract_z
    _atom_site_U_iso_or_equiv
    _atom_site_adp_type
    _atom_site_calc_flag
    _atom_site_occupancy
    _atom_site_disorder_assembly
    _atom_site_disorder_group
    O O1 0.36446(3) -0.1282(3) 0.67635(8) 0.0362(3) Uani d 1 . .
    N N1 0.34709(3) 0.1596(3) 0.75794(8) 0.0271(3) Uani d 1 . .
    N N2 0.34275(4) -0.2025(5) 0.49015(10) 0.0470(5) Uani d 1 . .
    N N3 0.27212(4) 0.4371(5) 0.45464(10) 0.0495(5) Uani d 1 . .
    C C1 0.32328(4) 0.3634(4) 0.74915(10) 0.0262(4) Uani d 1 . .
    C C2 0.31433(4) 0.5037(4) 0.80525(10) 0.0286(4) Uani d 1 . .
    H H2 0.3249(5) 0.469(5) 0.8594(13) 0.032(5) Uiso d 1 . .
    C C3 0.28988(4) 0.6993(4) 0.78192(11) 0.0317(4) Uani d 1 . .
    H H3 0.2834(5) 0.807(5) 0.8209(13) 0.041(6) Uiso d 1 . .
    C C4 0.27473(4) 0.7480(4) 0.70550(11) 0.0319(4) Uani d 1 . .
    H H4 0.2582(5) 0.880(5) 0.6893(12) 0.034(5) Uiso d 1 . .
    C C5 0.28324(4) 0.5999(4) 0.64921(11) 0.0303(4) Uani d 1 . .
    H H5 0.2723(5) 0.633(5) 0.5964(14) 0.039(6) Uiso d 1 . .
    C C6 0.30782(4) 0.4059(4) 0.67108(10) 0.0267(4) Uani d 1 . .
    C C7 0.32211(4) 0.2166(4) 0.62943(10) 0.0273(4) Uani d 1 . .
    C C8 0.34757(4) 0.0565(4) 0.68839(10) 0.0283(4) Uani d 1 . .
    C C9 0.31586(4) 0.1659(4) 0.55402(10) 0.0301(4) Uani d 1 . .
    C C10 0.33204(4) -0.0402(5) 0.52187(10) 0.0346(4) Uani d 1 . .
    C C11 0.29150(4) 0.3188(5) 0.49872(11) 0.0354(4) Uani d 1 . .
    C C12 0.36711(4) 0.0513(4) 0.83047(10) 0.0296(4) Uani d 1 . .
    H H12A 0.3786(5) -0.129(5) 0.8172(12) 0.036(6) Uiso d 1 . .
    H H12B 0.3527(5) 0.000(5) 0.8620(12) 0.032(5) Uiso d 1 . .
    C C13 0.39191(4) 0.2618(4) 0.87386(10) 0.0298(4) Uani d 1 . .
    H H13A 0.4035(5) 0.161(5) 0.9230(13) 0.039(6) Uiso d 1 . .
    H H13B 0.3805(5) 0.432(5) 0.8878(12) 0.032(5) Uiso d 1 . .
    C C14 0.41561(4) 0.3492(4) 0.83250(11) 0.0317(4) Uani d 1 . .
    H H14A 0.4257(5) 0.170(5) 0.8154(13) 0.044(6) Uiso d 1 . .
    H H14B 0.4049(5) 0.453(5) 0.7845(13) 0.034(5) Uiso d 1 . .
    C C15 0.44154(4) 0.5345(4) 0.88269(11) 0.0323(4) Uani d 1 . .
    H H15A 0.4527(5) 0.429(5) 0.9310(14) 0.044(6) Uiso d 1 . .
    H H15B 0.4321(5) 0.709(5) 0.9023(12) 0.034(5) Uiso d 1 . .
    C C16 0.46614(4) 0.6289(4) 0.84511(11) 0.0335(4) Uani d 1 . .
    H H16A 0.4555(6) 0.739(5) 0.7968(14) 0.047(6) Uiso d 1 . .
    H H16B 0.4759(5) 0.461(5) 0.8270(12) 0.040(6) Uiso d 1 . .
    C C17 0.49228(4) 0.8068(5) 0.89736(11) 0.0330(4) Uani d 1 . .
    H H17A 0.5025(6) 0.692(5) 0.9449(15) 0.052(7) Uiso d 1 . .
    H H17B 0.4824(5) 0.979(5) 0.9136(13) 0.042(6) Uiso d 1 . .
    C C18 0.51688(4) 0.9018(5) 0.85996(11) 0.0355(5) Uani d 1 . .
    H H18A 0.5257(6) 0.730(5) 0.8419(14) 0.048(6) Uiso d 1 . .
    H H18B 0.5063(6) 1.017(5) 0.8130(15) 0.051(7) Uiso d 1 . .
    C C19 0.54344(4) 1.0786(5) 0.91077(11) 0.0341(4) Uani d 1 . .
    H H19A 0.5547(5) 0.968(5) 0.9594(14) 0.046(6) Uiso d 1 . .
    H H19B 0.5334(5) 1.249(5) 0.9312(13) 0.041(6) Uiso d 1 . .
    C C20 0.56740(5) 1.1722(5) 0.87134(13) 0.0403(5) Uani d 1 . .
    H H20A 0.5768(6) 0.999(6) 0.8527(14) 0.052(7) Uiso d 1 . .
    H H20B 0.5552(5) 1.280(5) 0.8244(14) 0.046(6) Uiso d 1 . .
    C C21 0.59341(5) 1.3554(6) 0.92162(16) 0.0483(6) Uani d 1 . .
    H H21A 0.5840(6) 1.529(6) 0.9393(15) 0.061(8) Uiso d 1 . .
    H H21B 0.6081(7) 1.418(6) 0.8951(17) 0.067(8) Uiso d 1 . .
    H H21C 0.6055(6) 1.242(6) 0.9663(17) 0.062(8) Uiso d 1 . .
loop_
    _atom_site_aniso_label
    _atom_site_aniso_U_11
    _atom_site_aniso_U_22
    _atom_site_aniso_U_33
    _atom_site_aniso_U_12
    _atom_site_aniso_U_13
    _atom_site_aniso_U_23
    O1 0.0383(7) 0.0343(8) 0.0341(7) 0.0090(6) 0.0073(5) -0.0011(6)
    N1 0.0288(7) 0.0250(8) 0.0238(8) 0.0017(6) 0.0020(5) 0.0023(6)
    N2 0.0512(10) 0.0557(13) 0.0322(9) 0.0028(9) 0.0092(8) -0.0079(8)
    N3 0.0471(9) 0.0669(14) 0.0292(9) 0.0081(10) 0.0030(7) 0.0083(9)
    C1 0.0261(7) 0.0224(9) 0.0276(9) -0.0019(7) 0.0039(6) 0.0026(7)
    C2 0.0316(8) 0.0280(10) 0.0245(9) -0.0024(8) 0.0057(7) 0.0030(7)
    C3 0.0320(8) 0.0307(10) 0.0333(10) -0.0019(8) 0.0112(7) -0.0015(8)
    C4 0.0298(8) 0.0293(10) 0.0354(10) 0.0036(8) 0.0074(7) 0.0038(7)
    C5 0.0289(8) 0.0309(11) 0.0278(10) -0.0009(7) 0.0031(7) 0.0048(7)
    C6 0.0284(8) 0.0250(9) 0.0247(9) -0.0028(7) 0.0046(6) 0.0009(7)
    C7 0.0282(8) 0.0257(9) 0.0261(9) -0.0028(7) 0.0049(7) 0.0018(7)
    C8 0.0263(8) 0.0293(10) 0.0275(9) -0.0007(7) 0.0048(6) 0.0011(7)
    C9 0.0312(8) 0.0310(10) 0.0260(9) -0.0016(8) 0.0053(7) 0.0011(7)
    C10 0.0363(9) 0.0413(12) 0.0239(9) -0.0014(9) 0.0050(7) -0.0023(8)
    C11 0.0372(9) 0.0448(12) 0.0228(9) -0.0028(9) 0.0068(7) -0.0015(8)
    C12 0.0331(8) 0.0265(10) 0.0236(9) 0.0008(8) -0.0009(7) 0.0061(7)
    C13 0.0306(8) 0.0300(10) 0.0240(9) 0.0026(8) 0.0004(7) 0.0012(7)
    C14 0.0331(9) 0.0307(10) 0.0271(10) 0.0029(8) 0.0024(7) -0.0004(8)
    C15 0.0314(8) 0.0331(11) 0.0285(10) 0.0005(8) 0.0025(7) -0.0026(8)
    C16 0.0334(9) 0.0348(11) 0.0296(10) 0.0004(8) 0.0046(7) -0.0037(8)
    C17 0.0336(9) 0.0337(11) 0.0283(10) 0.0007(8) 0.0037(7) -0.0009(8)
    C18 0.0368(9) 0.0378(12) 0.0305(10) 0.0005(9) 0.0074(8) -0.0024(8)
    C19 0.0342(9) 0.0357(12) 0.0306(10) -0.0003(8) 0.0064(7) -0.0008(8)
    C20 0.0403(10) 0.0395(13) 0.0417(12) -0.0015(10) 0.0130(9) -0.0025(9)
    C21 0.0388(11) 0.0439(14) 0.0613(16) -0.0052(10) 0.0133(10) -0.0039(12)
_geom_special_details
;
 All esds (except the esd in the dihedral angle between two l.s. planes)
 are estimated using the full covariance matrix.  The cell esds are taken
 into account individually in the estimation of esds in distances, angles
 and torsion angles; correlations between esds in cell parameters are only
 used when they are defined by crystal symmetry.  An approximate (isotropic)
 treatment of cell esds is used for estimating esds involving l.s. planes.
;
loop_
    _geom_bond_atom_site_label_1
    _geom_bond_atom_site_label_2
    _geom_bond_site_symmetry_2
    _geom_bond_distance
    _geom_bond_publ_flag
    O1 C8 . 1.214(2) ?
    N1 C8 . 1.372(2) ?
    N1 C1 . 1.406(2) ?
    N1 C12 . 1.461(2) ?
    N2 C10 . 1.147(3) ?
    N3 C11 . 1.142(3) ?
    C1 C2 . 1.377(3) ?
    C1 C6 . 1.410(2) ?
    C2 C3 . 1.396(3) ?
    C2 H2 . 0.98(2) ?
    C3 C4 . 1.386(3) ?
    C3 H3 . 0.99(2) ?
    C4 C5 . 1.389(3) ?
    C4 H4 . 0.94(2) ?
    C5 C6 . 1.393(3) ?
    C5 H5 . 0.96(2) ?
    C6 C7 . 1.440(2) ?
    C7 C9 . 1.350(3) ?
    C7 C8 . 1.520(2) ?
    C9 C10 . 1.437(3) ?
    C9 C11 . 1.444(3) ?
    C12 C13 . 1.526(2) ?
    C12 H12A . 1.06(2) ?
    C12 H12B . 1.01(2) ?
    C13 C14 . 1.525(3) ?
    C13 H13A . 1.02(2) ?
    C13 H13B . 1.02(2) ?
    C14 C15 . 1.525(3) ?
    C14 H14A . 1.05(2) ?
    C14 H14B . 1.00(2) ?
    C15 C16 . 1.521(3) ?
    C15 H15A . 1.01(2) ?
    C15 H15B . 1.04(2) ?
    C16 C17 . 1.526(3) ?
    C16 H16A . 1.02(3) ?
    C16 H16B . 1.01(2) ?
    C17 C18 . 1.519(3) ?
    C17 H17A . 1.02(3) ?
    C17 H17B . 1.01(2) ?
    C18 C19 . 1.524(3) ?
    C18 H18A . 1.00(3) ?
    C18 H18B . 1.01(3) ?
    C19 C20 . 1.518(3) ?
    C19 H19A . 1.03(3) ?
    C19 H19B . 1.04(2) ?
    C20 C21 . 1.522(3) ?
    C20 H20A . 1.02(3) ?
    C20 H20B . 1.01(3) ?
    C21 H21A . 1.01(3) ?
    C21 H21B . 0.97(3) ?
    C21 H21C . 1.00(3) ?
loop_
    _geom_angle_atom_site_label_1
    _geom_angle_atom_site_label_2
    _geom_angle_atom_site_label_3
    _geom_angle_site_symmetry_1
    _geom_angle_site_symmetry_3
    _geom_angle
    _geom_angle_publ_flag
    C8 N1 C1 . . 110.66(14) ?
    C8 N1 C12 . . 123.47(15) ?
    C1 N1 C12 . . 125.69(15) ?
    C2 C1 N1 . . 128.09(16) ?
    C2 C1 C6 . . 121.89(16) ?
    N1 C1 C6 . . 109.99(15) ?
    C1 C2 C3 . . 117.34(17) ?
    C1 C2 H2 . . 121.3(12) ?
    C3 C2 H2 . . 121.3(12) ?
    C4 C3 C2 . . 121.69(18) ?
    C4 C3 H3 . . 119.3(13) ?
    C2 C3 H3 . . 119.0(13) ?
    C3 C4 C5 . . 120.72(18) ?
    C3 C4 H4 . . 122.2(13) ?
    C5 C4 H4 . . 117.1(13) ?
    C4 C5 C6 . . 118.63(17) ?
    C4 C5 H5 . . 119.9(13) ?
    C6 C5 H5 . . 121.4(13) ?
    C5 C6 C1 . . 119.70(17) ?
    C5 C6 C7 . . 133.42(17) ?
    C1 C6 C7 . . 106.87(15) ?
    C9 C7 C6 . . 131.53(16) ?
    C9 C7 C8 . . 121.89(16) ?
    C6 C7 C8 . . 106.55(15) ?
    O1 C8 N1 . . 127.13(16) ?
    O1 C8 C7 . . 126.96(17) ?
    N1 C8 C7 . . 105.90(15) ?
    C7 C9 C10 . . 124.25(16) ?
    C7 C9 C11 . . 121.24(18) ?
    C10 C9 C11 . . 114.51(16) ?
    N2 C10 C9 . . 173.7(2) ?
    N3 C11 C9 . . 179.3(3) ?
    N1 C12 C13 . . 113.70(15) ?
    N1 C12 H12A . . 106.2(12) ?
    C13 C12 H12A . . 108.8(11) ?
    N1 C12 H12B . . 106.6(12) ?
    C13 C12 H12B . . 110.0(12) ?
    H12A C12 H12B . . 111.6(17) ?
    C14 C13 C12 . . 114.63(16) ?
    C14 C13 H13A . . 108.8(12) ?
    C12 C13 H13A . . 105.0(13) ?
    C14 C13 H13B . . 112.0(12) ?
    C12 C13 H13B . . 108.1(11) ?
    H13A C13 H13B . . 108.0(17) ?
    C13 C14 C15 . . 111.49(16) ?
    C13 C14 H14A . . 110.3(13) ?
    C15 C14 H14A . . 109.4(13) ?
    C13 C14 H14B . . 110.6(12) ?
    C15 C14 H14B . . 109.3(13) ?
    H14A C14 H14B . . 105.7(17) ?
    C16 C15 C14 . . 114.37(16) ?
    C16 C15 H15A . . 107.9(13) ?
    C14 C15 H15A . . 109.6(13) ?
    C16 C15 H15B . . 109.9(12) ?
    C14 C15 H15B . . 110.8(12) ?
    H15A C15 H15B . . 103.6(18) ?
    C15 C16 C17 . . 113.24(16) ?
    C15 C16 H16A . . 109.4(13) ?
    C17 C16 H16A . . 109.8(14) ?
    C15 C16 H16B . . 110.9(13) ?
    C17 C16 H16B . . 108.5(13) ?
    H16A C16 H16B . . 104.6(18) ?
    C18 C17 C16 . . 113.37(16) ?
    C18 C17 H17A . . 110.1(14) ?
    C16 C17 H17A . . 108.2(14) ?
    C18 C17 H17B . . 109.1(13) ?
    C16 C17 H17B . . 108.2(13) ?
    H17A C17 H17B . . 107.6(19) ?
    C17 C18 C19 . . 114.73(17) ?
    C17 C18 H18A . . 108.3(14) ?
    C19 C18 H18A . . 109.8(14) ?
    C17 C18 H18B . . 109.1(14) ?
    C19 C18 H18B . . 108.1(15) ?
    H18A C18 H18B . . 106(2) ?
    C20 C19 C18 . . 113.30(17) ?
    C20 C19 H19A . . 109.3(13) ?
    C18 C19 H19A . . 110.1(14) ?
    C20 C19 H19B . . 112.3(13) ?
    C18 C19 H19B . . 107.9(12) ?
    H19A C19 H19B . . 103.6(18) ?
    C19 C20 C21 . . 113.11(19) ?
    C19 C20 H20A . . 109.7(14) ?
    C21 C20 H20A . . 110.3(14) ?
    C19 C20 H20B . . 106.0(13) ?
    C21 C20 H20B . . 110.7(14) ?
    H20A C20 H20B . . 107(2) ?
    C20 C21 H21A . . 110.0(15) ?
    C20 C21 H21B . . 112.0(18) ?
    H21A C21 H21B . . 108(2) ?
    C20 C21 H21C . . 109.0(16) ?
    H21A C21 H21C . . 110(2) ?
    H21B C21 H21C . . 107(2) ?
loop_
    _geom_torsion_atom_site_label_1
    _geom_torsion_atom_site_label_2
    _geom_torsion_atom_site_label_3
    _geom_torsion_atom_site_label_4
    _geom_torsion_site_symmetry_1
    _geom_torsion_site_symmetry_2
    _geom_torsion_site_symmetry_3
    _geom_torsion_site_symmetry_4
    _geom_torsion
    _geom_torsion_publ_flag
    C8 N1 C1 C2 . . . . 176.31(17) ?
    C12 N1 C1 C2 . . . . 1.2(3) ?
    C8 N1 C1 C6 . . . . -1.9(2) ?
    C12 N1 C1 C6 . . . . -177.06(16) ?
    N1 C1 C2 C3 . . . . 179.73(17) ?
    C6 C1 C2 C3 . . . . -2.3(3) ?
    C1 C2 C3 C4 . . . . 1.1(3) ?
    C2 C3 C4 C5 . . . . 0.7(3) ?
    C3 C4 C5 C6 . . . . -1.4(3) ?
    C4 C5 C6 C1 . . . . 0.3(3) ?
    C4 C5 C6 C7 . . . . 178.57(19) ?
    C2 C1 C6 C5 . . . . 1.6(3) ?
    N1 C1 C6 C5 . . . . 179.93(15) ?
    C2 C1 C6 C7 . . . . -177.09(16) ?
    N1 C1 C6 C7 . . . . 1.25(19) ?
    C5 C6 C7 C9 . . . . -0.3(3) ?
    C1 C6 C7 C9 . . . . 178.09(19) ?
    C5 C6 C7 C8 . . . . -178.65(19) ?
    C1 C6 C7 C8 . . . . -0.23(18) ?
    C1 N1 C8 O1 . . . . -177.13(18) ?
    C12 N1 C8 O1 . . . . -1.8(3) ?
    C1 N1 C8 C7 . . . . 1.67(19) ?
    C12 N1 C8 C7 . . . . 176.95(15) ?
    C9 C7 C8 O1 . . . . -0.6(3) ?
    C6 C7 C8 O1 . . . . 177.92(18) ?
    C9 C7 C8 N1 . . . . -179.39(17) ?
    C6 C7 C8 N1 . . . . -0.88(19) ?
    C6 C7 C9 C10 . . . . -177.85(18) ?
    C8 C7 C9 C10 . . . . 0.2(3) ?
    C6 C7 C9 C11 . . . . 1.6(3) ?
    C8 C7 C9 C11 . . . . 179.71(17) ?
    C8 N1 C12 C13 . . . . 112.3(2) ?
    C1 N1 C12 C13 . . . . -73.1(2) ?
    N1 C12 C13 C14 . . . . -62.1(2) ?
    C12 C13 C14 C15 . . . . -173.98(15) ?
    C13 C14 C15 C16 . . . . 179.80(16) ?
    C14 C15 C16 C17 . . . . -178.34(16) ?
    C15 C16 C17 C18 . . . . -179.93(17) ?
    C16 C17 C18 C19 . . . . -179.68(17) ?
    C17 C18 C19 C20 . . . . -179.44(18) ?
    C18 C19 C20 C21 . . . . 178.45(19) ?
_shelx_space_group_comment
;
The symmetry employed for this shelxl refinement is uniquely defined
by the following loop, which should always be used as a source of
symmetry information in preference to the above space-group names.
They are only intended as comments.
;
_shelx_estimated_absorpt_T_min     0.847
_shelx_estimated_absorpt_T_max     0.982
_shelx_hkl_file
;
  -1   1   0   25.13    0.75
  -2   2   0    3.17    0.29
  -3   3   0    1.74    0.46
  -4   4   0    3.23    0.66
  -5   5   0    0.88    0.27
   5  -5  -1    0.00    0.16
   4  -4  -1    1.27    0.44
   3  -3  -1    4.39    0.49
   2  -2  -1   36.17    1.13
   1  -1  -1   91.96    3.62
   0   0  -1    0.00    0.03
  -1   1  -1    0.97    0.15
  -2   2  -1    2.79    0.29
  -3   3  -1   14.91    0.90
  -4   4  -1    1.61    0.53
  -5   5  -1    0.28    0.40
   5  -5  -2    1.20    0.29
   4  -4  -2    6.59    0.66
   3  -3  -2    2.18    0.45
   2  -2  -2    0.15    0.17
   1  -1  -2   36.33    1.50
   0   0  -2  127.48    6.16
  -1   1  -2   64.02    1.80
  -2   2  -2    9.40    0.36
  -3   3  -2    8.52    0.70
  -4   4  -2    1.28    0.71
  -5   5  -2    0.35    0.28
   5  -5  -3    7.20    0.42
   4  -4  -3    6.48    0.78
   3  -3  -3   21.35    0.80
   2  -2  -3   10.61    0.48
   1  -1  -3   50.55    2.06
   0   0  -3    0.01    0.06
  -1   1  -3    2.74    0.18
  -2   2  -3    7.28    0.33
  -3   3  -3   25.84    1.42
  -4   4  -3    0.00    0.63
  -5   5  -3    0.56    0.30
   5  -5  -4    1.70    0.27
   3  -3  -4    8.87    0.43
   2  -2  -4    4.21    0.28
   1  -1  -4    2.02    0.21
   0   0  -4  182.58    8.19
  -1   1  -4    2.28    0.18
  -2   2  -4    9.50    0.38
  -3   3  -4   18.42    0.80
  -4   4  -4    0.36    0.66
  -5   5  -4    5.10    0.49
   5  -5  -5    7.49    0.41
   4  -4  -5    0.92    0.48
   3  -3  -5    7.07    0.66
   2  -2  -5   57.53    1.41
   1  -1  -5    0.63    0.26
   0   0  -5    0.00    0.11
  -1   1  -5   64.19    1.81
  -2   2  -5   11.46    0.43
  -3   3  -5   22.74    0.88
  -4   4  -5   14.40    0.82
  -5   5  -5    0.09    0.28
   5  -5  -6    0.96    0.37
   4  -4  -6   13.72    0.60
   3  -3  -6    0.30    0.43
   2  -2  -6    9.00    0.60
   1  -1  -6   41.46    1.72
   0   0  -6  215.96    9.55
  -1   1  -6   81.56    2.14
  -2   2  -6    0.30    0.17
  -3   3  -6    3.28    0.56
  -4   4  -6    0.12    0.26
  -5   5  -6    0.00    0.27
   5  -5  -7    0.26    0.34
   4  -4  -7   17.14    0.86
   3  -3  -7    0.80    0.49
   2  -2  -7    2.11    0.59
   1  -1  -7   25.09    0.95
   0   0  -7    0.12    0.19
  -1   1  -7    0.26    0.14
  -2   2  -7    0.26    0.19
  -3   3  -7    8.38    0.58
  -4   4  -7    0.23    0.25
  -5   5  -7    0.49    0.31
   5  -5  -8    0.37    0.36
   4  -4  -8   24.70    0.80
   3  -3  -8    1.58    0.44
   2  -2  -8    5.85    0.44
   1  -1  -8    0.95    0.26
   0   0  -8    1.68    0.39
  -1   1  -8    0.17    0.15
  -2   2  -8   10.77    0.39
  -3   3  -8   42.06    1.17
  -4   4  -8    0.00    0.25
  -5   5  -8    0.00    0.31
   5  -5  -9    0.90    0.38
   4  -4  -9    2.75    0.30
   3  -3  -9   16.95    0.78
   2  -2  -9    1.30    0.23
   0   0  -9    0.00    0.37
  -1   1  -9    6.92    0.60
  -2   2  -9    1.95    0.23
  -3   3  -9    3.62    0.58
  -4   4  -9   19.26    0.76
   5  -5 -10    3.14    0.27
   4  -4 -10   14.46    0.55
   3  -3 -10   11.44    0.50
   2  -2 -10    0.79    0.26
   1  -1 -10    2.16    0.40
   0   0 -10    1.86    0.42
  -1   1 -10   12.30    0.62
  -2   2 -10    7.80    0.33
  -3   3 -10    2.22    0.48
  -4   4 -10    4.69    0.46
   5  -5 -11    0.00    0.25
   4  -4 -11    1.83    0.31
   3  -3 -11    1.64    0.28
   2  -2 -11    6.55    0.47
   1  -1 -11   14.61    0.74
   0   0 -11    0.11    0.40
  -1   1 -11    0.04    0.18
  -2   2 -11    4.41    0.28
  -3   3 -11    7.67    0.45
  -4   4 -11    0.29    0.16
   4  -4 -12    1.98    0.27
   3  -3 -12    0.04    0.20
   2  -2 -12    2.02    0.36
   1  -1 -12    5.09    0.43
   0   0 -12   10.57    0.64
  -1   1 -12   15.05    0.52
  -2   2 -12    0.59    0.17
  -3   3 -12    1.15    0.60
  -4   4 -12    0.59    0.17
   4  -4 -13    1.37    0.34
   3  -3 -13    1.40    0.27
   2  -2 -13    0.31    0.37
   1  -1 -13    0.04    0.32
   0   0 -13    0.48    0.36
  -1   1 -13    0.77    0.19
  -2   2 -13   25.23    0.67
  -3   3 -13    2.17    0.35
  -4   4 -13    1.46    0.26
   4  -4 -14    5.22    0.29
   3  -3 -14    0.28    0.15
   2  -2 -14    0.00    0.35
   1  -1 -14   11.31    0.64
   0   0 -14    5.24    0.49
  -1   1 -14   22.79    0.78
  -2   2 -14   30.19    0.76
  -3   3 -14    0.12    0.25
  -4   4 -14    0.21    0.16
   4  -4 -15    0.35    0.11
   3  -3 -15    3.03    0.25
   2  -2 -15    2.71    0.42
   1  -1 -15    0.00    0.45
   0   0 -15    0.04    0.56
  -1   1 -15    7.98    0.38
  -2   2 -15    4.68    0.28
  -3   3 -15    0.22    0.15
  -4   4 -15    1.06    0.25
   4  -4 -16    0.70    0.25
   3  -3 -16    0.15    0.12
   2  -2 -16    0.13    0.57
   1  -1 -16    0.13    0.31
   0   0 -16   14.40    1.28
  -1   1 -16    0.32    0.18
  -2   2 -16    2.53    0.23
  -3   3 -16    2.55    0.26
   3  -3 -17    0.17    0.12
   2  -2 -17    0.70    0.34
   1  -1 -17   14.02    0.75
  -1   1 -17    2.76    0.31
  -2   2 -17    2.80    0.28
  -3   3 -17    1.19    0.24
   3  -3 -18    0.22    0.10
   2  -2 -18    0.10    0.27
   1  -1 -18    2.29    0.50
   0   0 -18    0.00    0.60
  -1   1 -18    1.77    0.32
  -2   2 -18    2.94    0.28
  -3   3 -18    0.17    0.15
   2  -2 -19    1.19    0.30
   1  -1 -19    4.33    0.59
   0   0 -19    0.24    0.43
  -1   1 -19    0.00    0.28
  -2   2 -19    0.16    0.16
   1  -1 -20    0.00    0.44
   0   0 -20    0.55    0.35
  -1   1 -20    2.01    0.47
  -1   1 -21    2.58    0.31
  -1  -1  21    0.25    0.18
  -2   0  21    0.00    0.50
  -1  -1  20    0.38    0.28
  -2   0  20    1.10    0.58
  -3   1  20    3.27    0.54
  -4   2  20    1.42    0.50
   0  -2  19    1.26    0.26
  -1  -1  19    3.39    0.44
  -2   0  19    0.09    0.39
  -3   1  19    0.21    0.42
  -4   2  19    0.19    0.26
  -5   3  19    2.15    0.24
   1  -3  18    0.31    0.15
   0  -2  18    2.68    0.27
  -1  -1  18    2.56    0.39
  -2   0  18    0.39    0.46
  -3   1  18    1.98    0.45
  -4   2  18    0.16    0.29
  -5   3  18    0.84    0.27
   1  -3  17    2.72    0.25
   0  -2  17    0.35    0.16
  -1  -1  17   13.62    0.64
  -2   0  17    0.00    0.45
  -3   1  17   27.42    1.32
  -4   2  17    0.00    0.32
  -5   3  17    0.26    0.12
   1  -3  16    0.29    0.24
   0  -2  16    1.95    0.42
  -1  -1  16    0.10    0.19
  -2   0  16   15.55    1.28
  -3   1  16    0.74    0.30
  -4   2  16    1.47    0.34
  -5   3  16    1.90    0.23
  -6   4  16    0.77    0.27
   2  -4  15    0.04    0.14
   1  -3  15    0.98    0.28
   0  -2  15    1.84    0.33
  -1  -1  15    0.47    0.34
  -2   0  15    0.33    0.43
  -3   1  15   15.86    0.74
  -4   2  15    0.37    0.45
  -5   3  15    9.76    0.45
  -6   4  15    0.32    0.29
   2  -4  14    0.32    0.14
   1  -3  14    4.31    0.40
   0  -2  14   13.25    0.56
  -1  -1  14    8.89    0.41
  -2   0  14    1.03    0.41
  -3   1  14    0.56    0.34
  -4   2  14    6.58    0.79
  -5   3  14    8.71    0.36
  -6   4  14    0.02    0.39
   2  -4  13    0.02    0.23
   1  -3  13   23.36    0.82
   0  -2  13   18.04    0.55
  -1  -1  13    0.10    0.17
  -2   0  13    0.30    0.30
  -3   1  13    3.26    0.37
  -4   2  13    0.45    0.36
  -5   3  13    0.59    0.40
  -6   4  13    5.94    0.32
   2  -4  12    1.31    0.61
   1  -3  12   21.97    0.79
   0  -2  12    0.99    0.31
  -1  -1  12    3.97    0.30
  -2   0  12    0.20    0.34
  -3   1  12    3.06    0.34
  -4   2  12    0.52    0.34
  -5   3  12    0.87    0.33
  -6   4  12    0.00    0.28
   2  -4  11    0.34    0.24
   1  -3  11    4.75    0.42
   0  -2  11    1.25    0.21
  -1  -1  11   12.64    0.47
  -2   0  11    0.00    0.32
  -3   1  11    7.66    0.48
  -4   2  11    2.38    0.37
  -5   3  11    1.94    0.36
  -6   4  11    3.23    0.32
  -7   5  11    0.50    0.17
   2  -4  10    0.53    0.35
   1  -3  10    0.00    0.41
   0  -2  10    1.07    0.17
  -1  -1  10    1.50    0.32
  -2   0  10   26.15    1.87
  -3   1  10    0.77    0.34
  -4   2  10    4.97    0.38
  -5   3  10    6.64    0.51
  -6   4  10    4.77    0.55
  -7   5  10    5.64    0.33
   3  -5   9    1.77    0.48
   2  -4   9    9.91    0.69
   1  -3   9   21.29    0.86
   0  -2   9   10.37    0.37
  -1  -1   9    2.80    0.37
  -2   0   9    0.28    0.53
  -3   1   9   45.92    1.44
  -4   2   9    1.37    0.28
  -5   3   9   11.90    0.65
  -6   4   9    4.70    0.33
  -7   5   9    1.70    0.52
   3  -5   8    3.10    0.47
   2  -4   8    0.23    0.46
   1  -3   8   10.54    0.49
   0  -2   8   45.73    1.31
  -1  -1   8    0.65    0.17
  -2   0   8    0.87    0.19
  -3   1   8    0.01    0.33
  -4   2   8   18.21    0.69
  -5   3   8   10.51    0.56
  -6   4   8    3.92    0.65
  -7   5   8    0.67    0.27
   3  -5   7    0.00    0.29
   2  -4   7    0.53    0.49
   1  -3   7    5.96    0.56
   0  -2   7    2.24    0.28
  -1  -1   7   24.39    0.71
  -2   0   7    0.06    0.19
  -3   1   7    5.07    0.37
  -4   2   7   18.58    1.04
  -5   3   7    3.80    0.44
  -6   4   7    0.00    0.50
  -7   5   7    1.93    0.21
   3  -5   6    0.32    0.29
   2  -4   6    1.31    0.48
   1  -3   6   12.84    0.59
   0  -2   6   13.11    0.57
  -1  -1   6   33.09    0.95
  -2   0   6  103.23    4.57
  -3   1   6   10.53    0.77
  -4   2   6    2.34    0.51
  -5   3   6    5.79    0.46
  -6   4   6    1.69    0.55
  -7   5   6    6.96    0.37
   3  -5   5    5.29    0.51
   2  -4   5    0.00    0.87
   1  -3   5    4.72    0.61
   0  -2   5   12.98    0.46
  -1  -1   5    0.64    0.14
  -2   0   5    0.05    0.11
  -3   1   5   63.48    2.52
  -4   2   5   24.19    0.69
  -5   3   5    0.04    0.49
  -6   4   5    0.00    0.45
  -7   5   5   11.36    0.52
   3  -5   4    2.74    0.44
   2  -4   4    2.06    0.64
   1  -3   4    3.63    0.46
   0  -2   4    7.18    0.33
  -1  -1   4    0.88    0.21
  -2   0   4 1000.00   47.55
  -3   1   4   11.62    0.55
  -4   2   4    2.03    0.24
  -5   3   4    3.87    0.44
  -7   5   4    8.66    0.44
   3  -5   3    0.23    0.28
   2  -4   3    0.86    0.66
   1  -3   3    8.39    0.69
   0  -2   3    9.06    0.36
  -1  -1   3   45.60    1.30
  -2   0   3    0.02    0.08
  -3   1   3   51.28    1.46
  -4   2   3   16.64    0.51
  -5   3   3   16.63    1.02
  -6   4   3    2.50    0.61
  -7   5   3    0.58    0.18
   3  -5   2    4.19    0.47
   1  -3   2    1.45    0.54
   0  -2   2    0.22    0.14
  -1  -1   2   34.14    0.99
  -2   0   2    0.17    0.06
  -3   1   2  128.56    5.03
  -4   2   2    2.95    0.30
  -5   3   2    5.57    0.50
  -6   4   2    3.54    0.53
  -7   5   2    0.07    0.18
   3  -5   1    0.15    0.17
   2  -4   1    7.55    0.53
   1  -3   1    0.00    0.54
   0  -2   1    1.73    0.21
  -1  -1   1   84.89    2.36
  -2   0   1    0.00    0.02
  -3   1   1  201.90    7.83
  -4   2   1   26.63    0.88
  -5   3   1   15.80    0.70
  -6   4   1    1.10    0.61
  -7   5   1    7.53    0.35
   3  -5   0    1.19    0.25
   2  -4   0    1.15    0.47
   1  -3   0    2.94    0.48
   0  -2   0   12.79    0.42
  -1  -1   0   25.27    0.75
  -2   0   0   81.81    3.14
  -3   1   0    0.31    0.14
  -4   2   0    0.03    0.17
  -5   3   0    1.61    0.45
  -6   4   0    1.13    0.45
  -7   5   0    0.25    0.17
   3  -5  -1    0.10    0.16
   2  -4  -1    0.00    0.44
   1  -3  -1    1.23    0.44
   0  -2  -1    1.43    0.27
  -1  -1  -1    0.87    0.15
  -3   1  -1   82.45    2.30
  -4   2  -1    0.36    0.17
  -5   3  -1    0.00    0.73
  -6   4  -1    0.00    0.47
  -7   5  -1    5.66    0.49
   3  -5  -2    0.36    0.19
   2  -4  -2   15.61    0.68
   1  -3  -2    0.90    0.44
   0  -2  -2    0.04    0.17
  -1  -1  -2   66.83    2.66
  -3   1  -2   62.90    1.77
  -4   2  -2   45.01    1.37
  -5   3  -2    0.09    0.60
  -7   5  -2    1.35    0.40
   3  -5  -3    1.02    0.26
   2  -4  -3    7.58    0.74
   1  -3  -3    0.49    0.48
   0  -2  -3    8.59    0.42
  -1  -1  -3    2.79    0.30
  -3   1  -3   17.23    0.54
  -4   2  -3    2.03    0.28
  -5   3  -3    5.18    0.43
  -6   4  -3    2.10    0.68
  -7   5  -3    6.68    0.53
   3  -5  -4    0.01    0.44
   2  -4  -4    0.43    0.46
   1  -3  -4    0.44    0.37
   0  -2  -4    7.43    0.40
  -1  -1  -4    2.59    0.25
  -3   1  -4  107.99    2.98
  -4   2  -4    1.81    0.25
  -5   3  -4   22.93    0.90
  -6   4  -4    3.07    0.41
  -7   5  -4    1.01    0.32
   3  -5  -5   25.27    1.10
   2  -4  -5    8.09    0.78
   1  -3  -5   14.40    0.70
   0  -2  -5   12.44    0.45
  -1  -1  -5   63.78    2.16
  -3   1  -5   29.55    0.87
  -4   2  -5   37.35    1.17
  -5   3  -5    4.63    0.40
  -6   4  -5    4.91    0.91
  -7   5  -5    1.29    0.44
   3  -5  -6    1.16    0.37
   2  -4  -6    2.60    0.41
   1  -3  -6    0.00    0.53
   0  -2  -6   10.77    0.64
  -1  -1  -6   86.52    2.96
  -3   1  -6  191.57    4.87
  -4   2  -6    1.93    0.30
  -5   3  -6    0.14    0.17
  -6   4  -6    2.57    0.39
   3  -5  -7    5.11    0.34
   2  -4  -7   12.24    0.56
   1  -3  -7    9.31    0.58
   0  -2  -7    2.25    0.48
  -1  -1  -7    0.33    0.23
  -3   1  -7   64.04    4.37
  -4   2  -7    9.78    0.43
  -5   3  -7    0.28    0.16
  -6   4  -7    1.09    0.37
  -7   5  -7    5.54    0.54
   3  -5  -8    0.52    0.50
   2  -4  -8    0.40    0.39
   1  -3  -8    2.76    0.35
   0  -2  -8   41.34    1.28
  -1  -1  -8    0.00    0.33
  -2   0  -8   25.17    1.80
  -3   1  -8   10.21    0.79
  -4   2  -8    7.72    0.34
  -5   3  -8    8.18    0.35
  -6   4  -8    0.34    0.26
  -7   5  -8    1.88    0.53
   3  -5  -9    3.28    0.33
   2  -4  -9    1.68    0.39
   1  -3  -9   20.81    0.60
   0  -2  -9   10.33    0.41
  -3   1  -9   63.11    4.95
  -4   2  -9   12.66    0.42
  -5   3  -9    3.62    0.30
  -6   4  -9   12.49    0.50
   3  -5 -10    1.65    0.35
   2  -4 -10    9.39    0.61
   1  -3 -10    4.46    0.36
   0  -2 -10    1.09    0.28
  -1  -1 -10   11.69    0.92
  -2   0 -10   12.56    1.03
  -3   1 -10    0.70    0.20
  -4   2 -10   29.54    0.75
  -5   3 -10    2.65    0.25
  -6   4 -10    2.21    0.36
   3  -5 -11    0.00    0.10
   2  -4 -11    6.46    0.30
   1  -3 -11    0.28    0.17
   0  -2 -11    1.88    0.41
  -1  -1 -11    0.23    0.33
  -2   0 -11    0.07    0.39
  -3   1 -11    3.63    0.31
  -4   2 -11   21.77    0.60
  -5   3 -11    3.23    0.33
  -6   4 -11    0.21    0.16
   2  -4 -12    5.22    0.57
   1  -3 -12    0.65    0.17
   0  -2 -12    0.70    0.42
  -1  -1 -12   14.92    0.80
  -2   0 -12    4.69    0.42
  -3   1 -12    0.25    0.18
  -4   2 -12    1.89    0.24
  -5   3 -12    1.82    0.27
  -6   4 -12    0.11    0.15
   2  -4 -13    7.65    0.31
   1  -3 -13    0.72    0.19
   0  -2 -13   19.93    0.98
  -1  -1 -13    0.24    0.63
  -2   0 -13    0.28    0.39
  -3   1 -13    1.11    0.20
  -4   2 -13    0.31    0.16
  -5   3 -13    2.37    0.23
  -6   4 -13    3.83    0.29
   2  -4 -14    5.43    0.25
   1  -3 -14    0.04    0.12
   0  -2 -14   13.29    0.76
  -1  -1 -14   23.92    1.14
  -2   0 -14    2.98    0.46
  -3   1 -14   10.59    0.38
  -4   2 -14    5.23    0.29
  -5   3 -14    0.31    0.13
  -6   4 -14    0.34    0.17
   2  -4 -15    0.68    0.18
   1  -3 -15    0.56    0.15
   0  -2 -15    0.12    0.40
  -1  -1 -15    7.17    0.56
  -3   1 -15    2.11    0.26
  -4   2 -15    9.73    0.35
  -5   3 -15    0.00    0.14
   2  -4 -16    0.02    0.10
   1  -3 -16    8.95    0.37
   0  -2 -16    3.24    0.44
  -1  -1 -16    0.44    0.43
  -2   0 -16    0.84    0.38
  -3   1 -16    0.63    0.19
  -4   2 -16    2.17    0.22
  -5   3 -16    2.59    0.27
   1  -3 -17    0.47    0.13
   0  -2 -17    0.00    0.33
  -1  -1 -17    2.24    0.38
  -2   0 -17    0.00    0.66
  -3   1 -17    3.07    0.25
  -4   2 -17    8.55    0.39
  -5   3 -17    0.00    0.15
   1  -3 -18    0.04    0.11
   0  -2 -18    3.02    0.37
  -1  -1 -18    2.53    0.40
  -2   0 -18    0.08    0.61
  -3   1 -18    0.61    0.22
  -4   2 -18    4.71    0.29
   0  -2 -19    1.79    0.36
  -1  -1 -19    0.14    0.51
  -2   0 -19    0.00    0.64
  -3   1 -19    0.53    0.28
  -4   2 -19    0.44    0.21
  -1  -1 -20    2.96    0.59
  -2   0 -20   12.85    1.17
  -3   1 -20    4.49    0.52
  -3  -1  21    1.17    0.25
  -4   0  21    0.16    0.44
  -5   1  21    0.00    0.29
  -2  -2  20    0.00    0.14
  -3  -1  20    3.46    0.46
  -4   0  20   39.71    1.79
  -5   1  20    3.36    0.54
  -6   2  20    2.58    0.54
  -2  -2  19    1.14    0.20
  -3  -1  19    0.48    0.27
  -5   1  19    0.04    0.38
  -6   2  19    0.44    0.34
  -7   3  19    0.04    0.13
  -1  -3  18    0.03    0.11
  -2  -2  18    0.20    0.15
  -3  -1  18    2.99    0.38
  -4   0  18    0.83    0.36
  -5   1  18    0.12    0.36
  -6   2  18    0.32    0.47
  -7   3  18    5.93    0.27
  -1  -3  17    0.65    0.23
  -2  -2  17    0.29    0.16
  -3  -1  17   29.63    1.10
  -4   0  17    0.59    0.27
  -5   1  17    8.86    0.56
  -6   2  17    0.18    0.32
  -7   3  17    0.00    0.21
  -1  -3  16    9.88    0.47
  -2  -2  16    0.07    0.23
  -3  -1  16    0.72    0.21
  -4   0  16   49.49    3.52
  -5   1  16    2.18    0.36
  -6   2  16    0.27    0.37
  -7   3  16    1.79    0.35
  -8   4  16    0.92    0.25
   0  -4  15    1.11    0.25
  -1  -3  15    0.99    0.39
  -2  -2  15    3.90    0.39
  -3  -1  15    5.10    0.83
  -4   0  15    0.00    0.25
  -5   1  15   34.25    1.29
  -6   2  15    0.56    0.55
  -7   3  15   18.99    0.70
  -8   4  15    0.94    0.35
   0  -4  14    1.15    0.31
  -1  -3  14    0.10    0.35
  -2  -2  14    2.34    0.54
  -3  -1  14    1.26    0.35
  -4   0  14   13.29    1.10
  -5   1  14    0.00    0.35
  -6   2  14   22.67    1.10
  -7   3  14    3.03    0.32
  -8   4  14    0.00    0.37
   0  -4  13    5.33    0.48
  -1  -3  13    0.78    0.39
  -2  -2  13    0.25    0.21
  -3  -1  13    2.56    0.28
  -4   0  13    0.00    0.35
  -5   1  13   17.32    0.86
  -6   2  13    0.15    0.41
  -7   3  13    2.98    0.34
  -8   4  13    0.33    0.33
   0  -4  12   26.36    0.88
  -1  -3  12    0.56    0.38
  -2  -2  12    1.80    0.36
  -3  -1  12    1.69    0.27
  -4   0  12   14.71    0.78
  -5   1  12    2.46    0.37
  -6   2  12    0.33    0.37
  -7   3  12   61.57    1.42
  -8   4  12    5.91    0.34
   0  -4  11    0.28    0.22
  -1  -3  11    0.92    0.39
  -2  -2  11    8.38    0.55
  -3  -1  11    5.32    0.32
  -4   0  11    0.19    0.38
  -5   1  11    0.32    0.31
  -6   2  11    0.11    0.19
  -7   3  11   13.79    0.52
  -8   4  11    0.97    0.38
  -9   5  11    0.46    0.30
   0  -4  10   22.04    0.81
  -1  -3  10    4.52    0.55
  -2  -2  10    0.08    0.16
  -3  -1  10    0.88    0.36
  -5   1  10    0.04    0.35
  -6   2  10   26.36    0.67
  -7   3  10    0.68    0.37
  -8   4  10    7.14    0.45
  -9   5  10    1.54    0.41
   1  -5   9    0.00    0.29
   0  -4   9   11.68    0.60
  -1  -3   9   21.24    0.99
  -2  -2   9    1.58    0.36
  -3  -1   9   16.15    1.78
  -4   0   9    0.19    0.24
  -5   1   9   18.07    0.88
  -6   2   9   16.97    0.48
  -7   3   9    0.82    0.52
  -8   4   9    0.06    0.33
  -9   5   9    8.73    0.29
   1  -5   8    0.60    0.29
   0  -4   8    1.28    0.46
  -1  -3   8    2.71    0.43
  -2  -2   8    6.79    0.43
  -3  -1   8    0.16    0.16
  -4   0   8   57.33    2.06
  -5   1   8    7.06    0.48
  -6   2   8   21.00    0.77
  -7   3   8    0.53    0.51
  -8   4   8    0.00    0.43
  -9   5   8    1.06    0.17
   1  -5   7    1.08    0.31
   0  -4   7    2.09    0.58
  -1  -3   7    9.96    0.55
  -2  -2   7    2.11    0.43
  -3  -1   7    4.76    0.27
  -4   0   7    0.28    0.21
  -5   1   7   18.50    0.90
  -6   2   7    0.08    0.36
  -7   3   7    1.98    0.44
  -8   4   7    0.00    0.42
  -9   5   7    9.20    0.34
   1  -5   6    0.12    0.28
   0  -4   6    0.00    0.49
  -1  -3   6    0.24    0.41
  -2  -2   6   11.08    0.51
  -3  -1   6    9.78    0.39
  -4   0   6  104.68    4.63
  -5   1   6    6.29    0.38
  -6   2   6   27.63    1.33
  -7   3   6    2.37    0.50
  -8   4   6    0.00    0.45
  -9   5   6    0.50    0.12
   1  -5   5    2.98    0.44
   0  -4   5    4.41    0.85
  -1  -3   5   14.21    0.73
  -2  -2   5   61.51    1.50
  -3  -1   5   68.02    1.92
  -4   0   5    0.06    0.15
  -5   1   5   39.25    1.60
  -6   2   5    1.71    0.23
  -7   3   5    2.16    0.48
  -8   4   5    0.00    0.78
  -9   5   5    0.14    0.14
   1  -5   4    1.09    0.42
   0  -4   4    0.48    0.63
  -1  -3   4    0.22    0.47
  -2  -2   4    4.73    0.29
  -3  -1   4   12.71    0.44
  -4   0   4  179.66    7.93
  -5   1   4   48.95    1.97
  -6   2   4    0.00    0.17
  -7   3   4    0.84    0.38
  -8   4   4    0.00    0.57
  -9   5   4    9.13    0.45
   1  -5   3    1.93    0.44
   0  -4   3    2.77    0.79
  -1  -3   3    0.09    0.84
  -2  -2   3   10.81    0.39
  -3  -1   3   49.78    1.42
  -4   0   3    0.04    0.12
  -5   1   3   12.08    0.57
  -6   2   3   11.83    0.42
  -7   3   3    0.19    0.17
  -8   4   3    1.36    0.50
  -9   5   3    1.83    0.27
   1  -5   2    6.48    0.54
   0  -4   2    0.00    0.74
  -1  -3   2    1.00    0.56
  -2  -2   2    0.11    0.14
  -3  -1   2  112.28    3.11
  -4   0   2  299.04    8.15
  -5   1   2    1.68    0.20
  -6   2   2    6.34    0.30
  -7   3   2    1.39    0.32
  -8   4   2    0.67    0.50
  -9   5   2   14.13    0.62
   1  -5   1    0.18    0.17
   0  -4   1    1.04    0.46
  -1  -3   1    1.11    0.57
  -2  -2   1   35.45    0.91
  -3  -1   1  171.28    4.70
  -4   0   1    0.00    0.03
  -5   1   1    7.65    0.44
  -6   2   1    1.58    0.26
  -7   3   1    2.74    0.35
  -8   4   1    2.69    0.50
  -9   5   1    2.34    0.32
   1  -5   0    0.12    0.16
   0  -4   0    9.33    0.56
  -1  -3   0    3.76    0.46
  -2  -2   0    3.47    0.25
  -3  -1   0    0.21    0.09
  -4   0   0   29.57    0.82
  -5   1   0   40.09    1.65
  -6   2   0    2.23    0.30
  -7   3   0   19.42    0.70
  -8   4   0    0.20    0.17
  -9   5   0    1.54    0.42
   1  -5  -1    1.56    0.40
   0  -4  -1    0.38    0.48
  -1  -3  -1    0.00    0.57
  -2  -2  -1    3.03    0.24
  -3  -1  -1   75.63    2.11
  -5   1  -1  464.38   17.87
  -6   2  -1    5.22    0.35
  -7   3  -1    0.00    0.20
  -8   4  -1    4.45    0.33
  -9   5  -1    0.28    0.27
   1  -5  -2    3.38    0.32
   0  -4  -2    4.10    0.48
  -1  -3  -2    0.44    0.49
  -2  -2  -2    9.84    0.45
  -3  -1  -2   60.17    1.70
  -5   1  -2  286.00   11.04
  -6   2  -2   71.08    2.07
  -7   3  -2    2.43    0.36
  -8   4  -2    0.46    0.22
  -9   5  -2   10.86    0.65
   1  -5  -3    1.43    0.51
   0  -4  -3    2.90    0.62
  -1  -3  -3    6.92    0.87
  -2  -2  -3    7.13    0.39
  -3  -1  -3   16.03    0.74
  -5   1  -3   64.14    2.55
  -6   2  -3    0.17    0.17
  -7   3  -3   10.86    0.49
  -8   4  -3    3.54    0.43
  -9   5  -3    1.37    0.42
   1  -5  -4    2.58    0.47
   0  -4  -4    0.09    0.47
  -1  -3  -4    5.06    0.71
  -2  -2  -4    9.18    0.45
  -3  -1  -4  106.34    4.18
  -5   1  -4    0.61    0.23
  -6   2  -4    2.61    0.29
  -7   3  -4   34.79    1.05
  -8   4  -4    2.87    0.44
  -9   5  -4    0.51    0.29
   1  -5  -5    3.98    0.49
   0  -4  -5    4.36    0.69
  -1  -3  -5    6.39    0.46
  -2  -2  -5   11.45    0.64
  -3  -1  -5   31.04    1.37
  -5   1  -5    8.89    0.46
  -6   2  -5   30.83    1.01
  -7   3  -5    4.86    0.35
  -8   4  -5    1.25    0.39
  -9   5  -5    1.42    0.48
   1  -5  -6    0.19    0.30
   0  -4  -6    0.67    0.42
  -1  -3  -6   12.66    0.65
  -2  -2  -6    0.19    0.31
  -3  -1  -6  192.76    6.62
  -5   1  -6  109.92    7.00
  -6   2  -6   20.94    0.78
  -7   3  -6    1.38    0.28
  -9   5  -6    1.35    0.49
   1  -5  -7    1.93    0.30
   0  -4  -7    0.00    0.53
  -1  -3  -7    7.00    0.43
  -2  -2  -7    0.60    0.42
  -3  -1  -7   80.65    2.86
  -4   0  -7    0.00    0.43
  -5   1  -7    3.26    0.48
  -6   2  -7   13.41    0.44
  -7   3  -7    0.11    0.16
  -8   4  -7    7.64    0.43
  -9   5  -7    0.06    0.37
   1  -5  -8    0.37    0.28
   0  -4  -8    1.46    0.34
  -1  -3  -8   10.26    0.44
  -2  -2  -8   10.34    0.46
  -4   0  -8   61.29    4.20
  -5   1  -8    6.95    0.87
  -6   2  -8   16.70    0.50
  -7   3  -8    2.45    0.27
  -8   4  -8    1.57    0.32
   1  -5  -9    2.77    0.25
   0  -4  -9   11.67    0.54
  -1  -3  -9   22.89    0.66
  -2  -2  -9    1.85    0.28
  -3  -1  -9   85.05    5.23
  -4   0  -9    0.19    0.46
  -5   1  -9    2.86    0.43
  -6   2  -9    0.32    0.15
  -7   3  -9   11.68    0.41
  -8   4  -9    2.11    0.32
   1  -5 -10    1.25    0.18
   0  -4 -10   22.97    0.62
  -1  -3 -10    0.35    0.14
  -2  -2 -10    8.05    0.44
  -3  -1 -10    0.72    0.73
  -4   0 -10    6.35    0.69
  -5   1 -10   10.80    0.45
  -6   2 -10    0.66    0.16
  -7   3 -10    0.35    0.15
  -8   4 -10    0.20    0.18
   1  -5 -11    0.25    0.11
   0  -4 -11    0.00    0.32
  -1  -3 -11    3.95    0.25
  -2  -2 -11    4.47    0.42
  -3  -1 -11    2.80    0.42
  -4   0 -11    0.17    0.39
  -5   1 -11   17.55    0.57
  -6   2 -11    9.19    0.36
  -7   3 -11   20.22    0.56
  -8   4 -11    0.60    0.17
   0  -4 -12   23.40    0.61
  -1  -3 -12   21.25    0.57
  -2  -2 -12    1.70    0.43
  -3  -1 -12    0.00    0.35
  -4   0 -12   30.18    1.01
  -5   1 -12   18.44    0.53
  -6   2 -12    1.73    0.22
  -7   3 -12    0.35    0.14
  -8   4 -12    0.07    0.16
   0  -4 -13    2.84    0.19
  -1  -3 -13   21.11    0.56
  -2  -2 -13   27.61    1.27
  -3  -1 -13    0.43    0.39
  -4   0 -13    0.00    0.46
  -5   1 -13    0.08    0.14
  -6   2 -13    0.16    0.14
  -7   3 -13    2.36    0.23
  -8   4 -13    0.42    0.17
   0  -4 -14    0.90    0.14
  -1  -3 -14    3.52    0.27
  -2  -2 -14   32.50    1.45
  -3  -1 -14   11.06    0.67
  -4   0 -14   23.81    0.96
  -5   1 -14    5.07    0.29
  -6   2 -14   21.56    0.59
  -7   3 -14    0.13    0.13
  -8   4 -14    0.18    0.16
   0  -4 -15    1.31    0.19
  -1  -3 -15    0.67    0.19
  -2  -2 -15    4.24    0.48
  -3  -1 -15    1.66    0.41
  -4   0 -15    0.48    0.38
  -5   1 -15    1.25    0.19
  -6   2 -15    2.26    0.23
  -7   3 -15    0.36    0.16
  -1  -3 -16    0.22    0.13
  -2  -2 -16    0.97    0.58
  -3  -1 -16    0.60    0.35
  -4   0 -16    3.75    0.45
  -5   1 -16    5.11    0.29
  -6   2 -16    0.66    0.13
  -7   3 -16    0.11    0.15
  -1  -3 -17    2.40    0.20
  -2  -2 -17    3.70    0.40
  -3  -1 -17    2.43    0.42
  -4   0 -17    0.00    0.70
  -5   1 -17    0.16    0.14
  -6   2 -17    0.10    0.16
  -7   3 -17    0.86    0.27
  -1  -3 -18    0.28    0.12
  -2  -2 -18    1.98    0.37
  -3  -1 -18    0.00    0.41
  -4   0 -18    0.50    0.64
  -5   1 -18    1.48    0.33
  -6   2 -18    6.60    0.34
  -2  -2 -19    0.00    0.44
  -3  -1 -19    0.00    0.55
  -5   1 -19    0.33    0.31
  -6   2 -19    3.70    0.39
  -3  -1 -20    7.33    0.78
  -4   0 -20    3.01    0.51
  -5  -1  21    0.11    0.15
  -6   0  21    0.02    0.29
  -7   1  21    1.75    0.45
  -4  -2  20    0.87    0.25
  -5  -1  20    2.36    0.45
  -6   0  20    4.80    0.42
  -7   1  20    0.54    0.40
  -8   2  20    0.18    0.47
  -4  -2  19    0.09    0.16
  -5  -1  19    0.38    0.27
  -6   0  19    0.17    0.39
  -7   1  19    0.17    0.37
  -8   2  19    0.00    0.38
  -9   3  19    4.85    0.30
  -3  -3  18    0.31    0.33
  -4  -2  18    0.89    0.42
  -5  -1  18    0.12    0.23
  -6   0  18    8.26    0.84
  -7   1  18    0.98    0.42
  -8   2  18    3.29    0.39
  -9   3  18    1.60    0.28
  -3  -3  17    0.77    0.55
  -4  -2  17    1.09    0.41
  -5  -1  17    9.17    0.46
  -6   0  17    0.00    0.45
  -7   1  17    3.45    0.42
  -8   2  17    0.30    0.43
  -9   3  17    3.01    0.24
  -3  -3  16    0.20    0.35
  -4  -2  16    0.69    0.43
  -5  -1  16    1.86    0.34
  -6   0  16    0.84    0.43
  -7   1  16    4.87    0.46
  -8   2  16    0.62    0.40
  -9   3  16    8.43    0.47
 -10   4  16    0.04    0.25
  -2  -4  15    0.78    0.32
  -3  -3  15    3.88    0.48
  -4  -2  15    3.94    0.49
  -5  -1  15    9.88    1.41
  -6   0  15    0.27    0.51
  -7   1  15    6.22    0.49
  -8   2  15    4.09    0.46
  -9   3  15    7.16    0.50
 -10   4  15    1.76    0.25
  -2  -4  14    9.11    0.82
  -3  -3  14    0.10    0.42
  -4  -2  14    9.79    0.86
  -5  -1  14    0.39    0.23
  -6   0  14   20.40    1.59
  -7   1  14    4.49    0.45
  -8   2  14    0.76    0.44
  -9   3  14    7.47    0.35
 -10   4  14    0.00    0.26
  -2  -4  13    7.76    0.73
  -3  -3  13    1.86    0.38
  -4  -2  13    2.24    0.43
  -5  -1  13   15.55    0.53
  -6   0  13    0.16    0.44
  -7   1  13   10.42    0.64
  -8   2  13    1.71    0.60
  -9   3  13    0.60    0.20
 -10   4  13    0.64    0.26
  -2  -4  12    4.24    0.34
  -3  -3  12    0.00    0.37
  -4  -2  12    0.28    0.41
  -5  -1  12    1.84    0.27
  -6   0  12   64.77    4.47
  -7   1  12    3.16    0.41
  -8   2  12    4.94    0.35
  -9   3  12    0.91    1.37
 -10   4  12    0.21    0.35
  -2  -4  11    6.81    0.47
  -3  -3  11    3.72    0.42
  -4  -2  11    2.62    0.35
  -5  -1  11    0.19    0.19
  -6   0  11    0.00    0.41
  -7   1  11    1.73    0.42
  -8   2  11    1.27    0.22
  -9   3  11    3.91    0.49
 -10   4  11    0.95    0.30
 -11   5  11    4.41    0.23
  -1  -5  10    1.31    0.45
  -2  -4  10    8.43    0.66
  -3  -3  10   12.59    0.67
  -4  -2  10    3.70    0.58
  -5  -1  10    0.06    0.35
  -6   0  10    6.79    0.45
  -7   1  10    1.00    0.39
  -8   2  10   17.14    0.47
  -9   3  10    8.25    0.50
 -10   4  10    0.25    0.38
 -11   5  10    0.83    0.14
  -1  -5   9    2.91    0.43
  -2  -4   9    0.53    0.44
  -3  -3   9   18.29    0.87
  -4  -2   9    1.33    0.29
  -5  -1   9   15.73    0.57
  -6   0   9    0.10    0.25
  -7   1   9    0.37    0.37
  -8   2   9   12.09    0.38
  -9   3   9    3.03    0.44
 -10   4   9    9.81    0.45
 -11   5   9    0.43    0.11
  -2  -4   8    0.00    0.65
  -3  -3   8    2.70    0.52
  -4  -2   8   19.61    0.67
  -5  -1   8    7.70    0.37
  -6   0   8    4.46    0.30
  -7   1   8    4.50    0.41
  -8   2   8    0.28    0.20
  -9   3   8    8.94    0.43
 -10   4   8    6.28    0.46
 -11   5   8    0.28    0.28
  -1  -5   7    0.50    0.29
  -2  -4   7   16.44    0.93
  -3  -3   7    1.83    0.44
  -4  -2   7   20.30    0.77
  -5  -1   7   19.82    0.61
  -6   0   7    0.42    0.40
  -7   1   7    0.45    0.30
  -8   2   7   38.92    1.79
  -9   3   7    0.99    0.45
 -10   4   7    0.49    0.42
 -11   5   7    3.80    0.22
  -1  -5   6    0.00    0.27
  -2  -4   6    2.31    0.55
  -3  -3   6    1.73    0.47
  -4  -2   6    3.30    0.30
  -5  -1   6    6.97    0.34
  -6   0   6  229.45   10.08
  -7   1   6   94.85    3.75
  -8   2   6   19.00    1.03
  -9   3   6    0.00    0.48
 -10   4   6    5.55    0.51
 -11   5   6    5.84    0.27
  -1  -5   5    3.76    0.46
  -2  -4   5    8.79    0.55
  -3  -3   5    7.88    0.53
  -4  -2   5   25.79    0.73
  -5  -1   5   43.32    1.27
  -6   0   5    0.14    0.09
  -7   1   5   47.06    1.91
  -8   2   5    0.27    0.17
  -9   3   5    0.09    0.20
 -10   4   5    0.00    0.45
 -11   5   5    0.07    0.14
  -1  -5   4    2.24    0.45
  -2  -4   4    0.13    1.02
  -3  -3   4    8.78    0.60
  -4  -2   4    1.93    0.23
  -5  -1   4   49.72    1.43
  -6   0   4  117.18    3.22
  -7   1   4   11.97    0.57
  -8   2   4    3.58    0.27
  -9   3   4   10.17    0.38
 -10   4   4    0.03    0.19
 -11   5   4    0.41    0.15
  -1  -5   3    0.87    0.32
  -2  -4   3    9.44    0.94
  -3  -3   3   21.52    1.47
  -4  -2   3   16.12    0.50
  -5  -1   3   12.53    0.44
  -6   0   3    0.01    0.05
  -7   1   3  719.64   27.76
  -8   2   3    0.45    0.20
  -9   3   3    1.45    0.24
 -10   4   3    0.46    0.15
 -11   5   3    2.01    0.27
  -1  -5   2    2.97    0.44
  -2  -4   2   15.15    0.77
  -3  -3   2    2.14    0.61
  -4  -2   2    3.03    0.25
  -5  -1   2    1.75    0.17
  -6   0   2  169.94    4.63
  -7   1   2  283.93   10.95
  -8   2   2    1.17    0.18
  -9   3   2    0.68    0.17
 -10   4   2    0.75    0.19
  -1  -5   1    0.45    0.18
  -2  -4   1    0.27    0.46
  -3  -3   1    4.05    0.64
  -4  -2   1   26.40    0.71
  -5  -1   1    6.44    0.27
  -6   0   1    0.01    0.03
  -7   1   1  107.82    4.21
  -8   2   1   12.12    0.42
  -9   3   1    0.50    0.18
 -10   4   1    0.20    0.17
 -11   5   1    5.37    0.39
  -2  -4   0    0.19    0.48
  -3  -3   0    1.10    0.45
  -4  -2   0    0.25    0.14
  -5  -1   0   34.21    1.00
  -6   0   0  291.23    7.91
  -7   1   0  923.75   25.09
  -8   2   0    0.88    0.17
  -9   3   0   20.50    0.66
 -10   4   0    0.37    0.19
  -1  -5  -1    0.69    0.20
  -2  -4  -1    7.90    0.54
  -3  -3  -1   15.20    0.68
  -4  -2  -1    0.18    0.14
  -5  -1  -1  406.28   11.06
  -6   0  -1    0.04    0.03
  -7   1  -1   55.74    1.58
  -8   2  -1    7.28    0.41
  -9   3  -1    1.69    0.28
 -11   5  -1    0.10    0.30
  -1  -5  -2    7.40    0.65
  -2  -4  -2    8.93    0.57
  -3  -3  -2    7.57    0.44
  -4  -2  -2   43.17    1.31
  -5  -1  -2  246.25    6.73
  -7   1  -2   46.61    1.89
  -8   2  -2    1.35    0.26
  -9   3  -2    0.43    0.23
 -10   4  -2    7.58    0.56
 -11   5  -2    0.00    0.29
  -1  -5  -3    1.46    0.45
  -2  -4  -3    0.92    0.60
  -3  -3  -3   23.67    0.70
  -4  -2  -3    2.20    0.29
  -5  -1  -3   61.26    1.73
  -7   1  -3    9.92    0.53
  -8   2  -3  168.95    4.72
  -9   3  -3   10.62    0.49
 -10   4  -3    0.38    0.27
 -11   5  -3    4.30    0.51
  -1  -5  -4    1.99    0.49
  -2  -4  -4    1.48    0.60
  -3  -3  -4   21.54    0.82
  -4  -2  -4    1.82    0.26
  -5  -1  -4    0.51    0.19
  -7   1  -4    0.27    0.16
  -8   2  -4    9.67    0.47
  -9   3  -4    5.04    0.36
 -10   4  -4    0.12    0.25
 -11   5  -4    2.18    0.49
  -1  -5  -5    4.45    0.55
  -3  -3  -5   24.65    0.82
  -4  -2  -5   33.88    1.78
  -5  -1  -5    8.27    0.38
  -8   2  -5   39.15    1.24
  -9   3  -5    0.70    0.19
 -10   4  -5    0.57    0.28
 -11   5  -5    0.63    0.35
  -1  -5  -6    0.48    0.31
  -2  -4  -6    2.43    0.42
  -3  -3  -6    3.53    0.32
  -4  -2  -6    1.52    0.47
  -5  -1  -6  128.82    3.26
  -7   1  -6   50.42    2.04
  -8   2  -6   45.17    1.09
  -9   3  -6    0.23    0.17
 -10   4  -6    0.61    0.27
 -11   5  -6    2.13    0.55
  -1  -5  -7    1.30    0.29
  -2  -4  -7    1.11    0.38
  -3  -3  -7    8.00    0.40
  -4  -2  -7    8.86    0.50
  -5  -1  -7    0.00    0.16
  -6   0  -7    0.00    0.17
  -7   1  -7    3.82    0.61
  -8   2  -7   80.91    1.82
  -9   3  -7    0.18    0.16
 -10   4  -7    6.89    0.42
  -1  -5  -8    1.06    0.17
  -2  -4  -8    1.50    0.32
  -3  -3  -8   39.58    1.13
  -4  -2  -8    8.19    0.38
  -5  -1  -8   11.95    0.91
  -6   0  -8   48.26    1.95
  -7   1  -8    6.81    0.48
  -8   2  -8    1.03    0.18
  -9   3  -8    0.83    0.17
 -10   4  -8    1.16    0.44
  -1  -5  -9    0.41    0.11
  -2  -4  -9   10.68    0.62
  -3  -3  -9    4.30    0.26
  -4  -2  -9   11.92    0.40
  -5  -1  -9    5.69    0.58
  -6   0  -9    1.74    0.40
  -7   1  -9    8.13    0.40
  -8   2  -9    1.75    0.22
  -9   3  -9    8.90    0.36
 -10   4  -9    1.16    0.26
  -1  -5 -10    0.00    0.11
  -2  -4 -10    0.00    0.18
  -3  -3 -10    0.48    0.15
  -4  -2 -10   28.04    0.72
  -5  -1 -10   11.65    0.69
  -6   0 -10    0.69    0.51
  -7   1 -10    0.39    0.20
  -8   2 -10    7.94    0.34
  -9   3 -10    9.38    0.36
 -10   4 -10    0.00    0.18
  -1  -5 -11    0.20    0.11
  -2  -4 -11    0.05    0.16
  -3  -3 -11    6.67    0.30
  -4  -2 -11   21.57    0.75
  -5  -1 -11   17.79    0.91
  -6   0 -11    0.17    0.35
  -7   1 -11    6.43    0.31
  -8   2 -11   24.22    0.65
  -9   3 -11   14.63    0.45
 -10   4 -11    0.46    0.17
  -2  -4 -12    0.30    0.12
  -3  -3 -12    0.41    0.14
  -4  -2 -12    0.01    0.66
  -5  -1 -12   17.35    0.91
  -6   0 -12    1.44    0.37
  -7   1 -12    8.43    0.34
  -8   2 -12   12.45    0.42
  -9   3 -12    3.40    0.25
 -10   4 -12    0.47    0.17
  -2  -4 -13    0.10    0.10
  -3  -3 -13    1.05    0.22
  -4  -2 -13    0.57    0.42
  -5  -1 -13    0.56    0.48
  -6   0 -13    0.19    0.44
  -7   1 -13    0.12    0.15
  -8   2 -13   23.41    0.62
  -9   3 -13    0.12    0.13
 -10   4 -13    0.10    0.16
  -2  -4 -14    0.55    0.16
  -3  -3 -14    0.00    0.14
  -4  -2 -14    5.03    0.50
  -5  -1 -14    5.47    0.52
  -6   0 -14    1.38    0.36
  -7   1 -14    6.74    0.32
  -8   2 -14    3.16    0.25
  -9   3 -14    2.43    0.28
 -10   4 -14    2.12    0.28
  -2  -4 -15    0.13    0.10
  -3  -3 -15    0.21    0.14
  -4  -2 -15   10.31    0.65
  -5  -1 -15    1.55    0.41
  -6   0 -15    0.13    0.39
  -7   1 -15    0.70    0.17
  -8   2 -15    2.87    0.24
  -9   3 -15    0.01    0.15
  -3  -3 -16    2.60    0.23
  -4  -2 -16    2.26    0.42
  -5  -1 -16    4.84    0.46
  -6   0 -16   12.97    0.77
  -7   1 -16   11.75    0.40
  -8   2 -16    1.45    0.21
  -9   3 -16    1.44    0.28
  -3  -3 -17    1.05    0.18
  -4  -2 -17    9.27    0.57
  -5  -1 -17    1.12    0.40
  -6   0 -17    0.06    0.70
  -7   1 -17    0.36    0.14
  -8   2 -17    0.04    0.16
  -9   3 -17    0.57    0.16
  -3  -3 -18    0.10    0.12
  -4  -2 -18    5.56    0.44
  -5  -1 -18    0.47    0.68
  -6   0 -18    0.86    0.75
  -7   1 -18    0.51    0.20
  -8   2 -18    0.42    0.17
  -4  -2 -19    0.80    0.46
  -5  -1 -19    0.51    0.63
  -6   0 -19    0.23    0.27
  -7   1 -19    1.74    0.38
  -8   2 -19    0.00    0.21
  -7  -1  22    0.40    0.17
  -7  -1  21    1.04    0.32
  -8   0  21    0.00    0.41
  -9   1  21    3.43    0.49
  -6  -2  20    4.72    0.39
  -7  -1  20    0.18    0.15
  -8   0  20    1.81    0.34
  -9   1  20    1.52    0.52
 -10   2  20    5.68    0.72
  -5  -3  19    0.98    0.34
  -6  -2  19    0.09    0.58
  -7  -1  19    0.01    0.25
  -8   0  19    0.28    0.31
  -9   1  19    5.65    0.64
 -10   2  19    0.47    0.36
 -11   3  19    0.82    0.22
  -5  -3  18    1.07    0.36
  -6  -2  18    0.00    0.40
  -7  -1  18    1.85    0.39
  -8   0  18    0.07    0.61
  -9   1  18    0.98    0.48
 -10   2  18    4.67    0.46
 -11   3  18    0.15    0.11
  -5  -3  17    0.53    0.52
  -6  -2  17    0.00    0.41
  -7  -1  17    3.69    0.35
  -8   0  17    0.57    0.61
  -9   1  17   10.25    0.63
 -10   2  17    7.74    0.64
 -11   3  17    2.54    0.43
  -5  -3  16    1.98    0.36
  -6  -2  16    0.29    0.44
  -7  -1  16    5.65    0.39
  -8   0  16    0.07    0.56
  -9   1  16    0.45    0.35
 -10   2  16    1.31    0.56
 -11   3  16    0.73    0.46
 -12   4  16    0.12    0.26
  -4  -4  15    1.24    0.44
  -5  -3  15   12.34    0.79
  -6  -2  15    0.54    0.46
  -7  -1  15    2.33    0.53
  -8   0  15    0.20    0.54
  -9   1  15    3.64    0.44
 -10   2  15    1.83    0.47
 -11   3  15    4.90    0.34
 -12   4  15    0.00    0.31
  -4  -4  14    8.85    0.73
  -5  -3  14    9.87    0.53
  -6  -2  14   22.17    0.84
  -7  -1  14    4.24    0.42
  -8   0  14    2.65    0.57
  -9   1  14    4.70    0.47
 -10   2  14   12.32    0.77
 -11   3  14    0.68    0.21
 -12   4  14    0.59    0.22
  -4  -4  13    1.07    0.63
  -5  -3  13    0.25    0.38
  -6  -2  13    0.00    0.46
  -7  -1  13   11.53    0.44
  -8   0  13    0.00    0.43
  -9   1  13    0.50    0.38
 -10   2  13   10.04    0.68
 -11   3  13    1.06    0.20
 -12   4  13    0.07    0.23
  -4  -4  12    1.85    0.58
  -5  -3  12    0.37    1.12
  -6  -2  12    0.00    0.42
  -7  -1  12    3.62    0.31
  -8   0  12    2.10    0.47
  -9   1  12    0.05    0.36
 -10   2  12   12.60    0.40
 -11   3  12    7.18    0.33
 -12   4  12    0.00    0.27
  -4  -4  11    2.82    0.64
  -5  -3  11    3.15    0.54
  -6  -2  11    0.54    0.39
  -7  -1  11    1.60    0.21
  -8   0  11    0.58    0.41
  -9   1  11    0.02    0.44
 -10   2  11   14.32    0.42
 -11   3  11   11.12    0.41
 -12   4  11    0.39    0.15
 -13   5  11    0.27    0.11
  -3  -5  10    2.09    0.43
  -4  -4  10   18.72    1.17
  -5  -3  10    5.43    0.46
  -6  -2  10   27.04    1.11
  -7  -1  10    1.95    0.31
  -8   0  10    0.30    0.37
  -9   1  10   28.47    1.39
 -10   2  10   16.61    0.46
 -11   3  10    0.09    0.17
 -12   4  10    0.16    0.21
 -13   5  10    5.00    0.23
  -3  -5   9    3.40    0.45
  -4  -4   9    1.37    0.49
  -5  -3   9   14.36    0.64
  -6  -2   9   18.77    0.50
  -7  -1   9    3.33    0.30
  -8   0   9    0.13    0.29
  -9   1   9   18.20    0.93
 -10   2   9   12.86    0.39
 -11   3   9    0.06    0.17
 -12   4   9    3.68    0.49
 -13   5   9    1.97    0.17
  -3  -5   8    1.39    0.41
  -4  -4   8   24.94    0.92
  -5  -3   8   13.14    0.61
  -6  -2   8   23.42    0.67
  -7  -1   8    3.65    0.31
  -8   0   8   51.33    1.87
  -9   1   8    3.30    0.30
 -10   2   8    4.60    0.38
 -11   3   8    1.70    0.30
 -12   4   8    3.46    0.26
 -13   5   8    0.45    0.12
  -3  -5   7    4.67    0.49
  -4  -4   7   19.17    0.74
  -5  -3   7    2.99    0.46
  -6  -2   7    0.05    0.19
  -7  -1   7    0.15    0.15
  -8   0   7    0.11    0.42
  -9   1   7    0.00    0.13
 -10   2   7    3.60    0.67
 -11   3   7    2.58    0.24
 -12   4   7    0.06    0.14
 -13   5   7    0.86    0.20
  -3  -5   6    0.00    0.27
  -4  -4   6   14.01    0.99
  -5  -3   6    8.14    0.55
  -6  -2   6   28.56    0.95
  -7  -1   6  106.19    2.98
  -8   0   6   11.00    0.46
  -9   1   6    0.40    0.16
 -11   3   6    3.22    0.27
 -12   4   6   22.49    0.69
 -13   5   6    1.72    0.20
  -3  -5   5   25.92    1.22
  -4  -4   5    0.97    0.65
  -5  -3   5    0.76    0.57
  -6  -2   5    1.72    0.24
  -7  -1   5   51.26    1.49
  -8   0   5    0.08    0.08
  -9   1   5   78.05    3.10
 -10   2   5    3.67    0.31
 -11   3   5    2.59    0.23
 -12   4   5    0.82    0.17
 -13   5   5    1.77    0.23
  -3  -5   4    0.83    0.30
  -4  -4   4   35.24    1.71
  -5  -3   4    4.00    0.49
  -6  -2   4    0.26    0.15
  -7  -1   4   12.00    0.44
  -8   0   4   10.53    0.35
  -9   1   4   31.55    1.32
 -10   2   4   22.66    0.75
 -11   3   4    2.59    0.23
 -13   5   4    0.27    0.15
  -3  -5   3    1.02    0.33
  -5  -3   3   16.45    0.71
  -6  -2   3   12.55    0.44
  -7  -1   3  678.91   18.45
  -8   0   3    0.03    0.06
  -9   1   3   11.28    0.55
 -10   2   3    6.54    0.33
 -11   3   3    0.49    0.15
 -12   4   3    0.23    0.15
 -13   5   3    0.71    0.18
  -3  -5   2    2.24    0.69
  -4  -4   2    9.30    0.62
  -5  -3   2    6.34    0.54
  -6  -2   2    6.15    0.30
  -7  -1   2  282.92    7.73
  -8   0   2   28.96    0.83
  -9   1   2  212.65    8.23
 -10   2   2   38.82    1.00
 -11   3   2    1.23    0.20
 -12   4   2    3.34    0.29
 -13   5   2    1.30    0.28
  -3  -5   1    0.00    0.17
  -4  -4   1    3.05    0.52
  -5  -3   1   16.69    0.66
  -6  -2   1    1.67    0.23
  -7  -1   1  100.44    2.79
  -8   0   1    0.02    0.05
  -9   1   1  627.28   24.09
 -10   2   1  148.47    3.40
 -11   3   1    0.24    0.15
 -12   4   1    2.20    0.28
 -13   5   1    0.00    0.22
  -3  -5   0    1.23    0.26
  -4  -4   0    0.59    0.47
  -5  -3   0    1.90    0.26
  -6  -2   0    2.70    0.25
  -7  -1   0  781.61   21.22
  -8   0   0  189.69    5.16
  -9   1   0   97.53    3.81
 -10   2   0   43.71    1.10
 -11   3   0    0.00    0.16
 -12   4   0    0.07    0.17
  -3  -5  -1    0.09    0.19
  -4  -4  -1    1.82    0.49
  -5  -3  -1    0.22    0.18
  -6  -2  -1    5.05    0.29
  -7  -1  -1   48.14    1.38
  -8   0  -1    0.04    0.04
  -9   1  -1   53.41    1.51
 -10   2  -1   14.08    0.46
 -11   3  -1    1.41    0.23
 -12   4  -1    0.21    0.18
 -13   5  -1    0.33    0.33
  -3  -5  -2    4.52    0.36
  -4  -4  -2    2.84    0.49
  -5  -3  -2    0.43    0.21
  -6  -2  -2   66.86    1.60
  -7  -1  -2   40.73    1.18
  -9   1  -2   22.54    0.68
 -10   2  -2    0.18    0.15
 -11   3  -2    0.98    0.28
 -12   4  -2    0.26    0.27
 -13   5  -2    0.55    0.34
  -3  -5  -3    0.22    0.18
  -4  -4  -3    0.31    0.67
  -5  -3  -3    5.38    0.39
  -6  -2  -3    0.93    0.48
  -7  -1  -3    8.74    0.35
  -9   1  -3    3.00    0.18
 -10   2  -3   46.62    1.17
 -11   3  -3    0.08    0.19
 -12   4  -3    6.77    0.53
 -13   5  -3    0.35    0.36
  -3  -5  -4    3.09    0.30
  -4  -4  -4    1.56    0.62
  -5  -3  -4   24.65    0.65
  -6  -2  -4    3.34    0.32
  -7  -1  -4    0.10    0.17
  -9   1  -4   33.10    0.95
 -10   2  -4   12.11    0.44
 -11   3  -4    4.89    0.36
 -12   4  -4    0.62    0.29
 -13   5  -4    0.73    0.37
  -3  -5  -5    5.78    0.48
  -5  -3  -5    4.67    0.36
  -6  -2  -5   30.20    1.70
  -7  -1  -5   92.20    2.56
  -9   1  -5    0.11    0.20
 -10   2  -5   12.43    0.50
 -11   3  -5    1.24    0.24
 -12   4  -5    1.23    0.30
 -13   5  -5    0.00    0.45
  -3  -5  -6    0.76    0.30
  -4  -4  -6    0.93    0.45
  -5  -3  -6    0.18    0.18
  -6  -2  -6   18.95    0.91
  -7  -1  -6   51.18    1.19
  -9   1  -6    1.17    0.30
 -10   2  -6   18.64    0.54
 -11   3  -6    9.05    0.42
 -12   4  -6    0.40    0.22
  -3  -5  -7    0.40    0.12
  -4  -4  -7    1.24    0.41
  -5  -3  -7    0.03    0.27
  -7  -1  -7    4.79    0.38
  -8   0  -7    0.00    0.19
  -9   1  -7    2.07    0.33
 -10   2  -7   24.07    0.64
 -11   3  -7    1.51    0.27
 -12   4  -7    0.57    0.21
  -3  -5  -8    2.48    0.19
  -4  -4  -8    0.17    0.16
  -5  -3  -8    7.87    0.33
  -6  -2  -8   15.64    0.47
  -7  -1  -8    7.91    0.49
  -8   0  -8    4.56    0.38
  -9   1  -8    5.11    0.41
 -10   2  -8    9.21    0.35
 -11   3  -8    1.00    0.19
 -12   4  -8    2.08    0.32
  -3  -5  -9    1.22    0.17
  -4  -4  -9   19.66    0.56
  -5  -3  -9    3.32    0.25
  -6  -2  -9    0.29    0.19
  -7  -1  -9    8.78    0.46
  -8   0  -9    0.21    0.53
  -9   1  -9    0.00    0.14
 -10   2  -9   16.88    0.50
 -11   3  -9    4.10    0.28
 -12   4  -9    3.74    0.34
  -3  -5 -10    5.35    0.29
  -4  -4 -10    3.87    0.22
  -5  -3 -10    2.98    0.25
  -6  -2 -10    1.48    0.43
  -7  -1 -10    0.00    0.40
  -8   0 -10    0.79    0.40
  -9   1 -10    4.87    0.29
 -10   2 -10    1.08    0.21
 -11   3 -10   11.17    0.39
 -12   4 -10    0.39    0.20
  -4  -4 -11    0.13    0.11
  -5  -3 -11    2.72    0.25
  -6  -2 -11    9.23    0.50
  -7  -1 -11    6.70    0.55
  -8   0 -11    0.27    0.18
  -9   1 -11    0.71    0.16
 -10   2 -11    0.83    0.17
 -11   3 -11    6.00    0.30
 -12   4 -11    0.17    0.18
  -4  -4 -12    0.36    0.11
  -5  -3 -12    1.89    0.24
  -6  -2 -12    1.12    0.46
  -7  -1 -12    8.52    0.60
  -8   0 -12   11.02    0.46
  -9   1 -12    0.01    0.15
 -10   2 -12    0.20    0.14
 -11   3 -12    6.45    0.30
 -12   4 -12    0.00    0.18
  -4  -4 -13    0.99    0.15
  -5  -3 -13    1.98    0.23
  -6  -2 -13    0.40    0.43
  -7  -1 -13    0.54    0.42
  -8   0 -13    0.17    0.33
  -9   1 -13    0.49    0.16
 -10   2 -13    9.63    0.36
 -11   3 -13    3.06    0.24
 -12   4 -13    0.11    0.17
  -4  -4 -14    0.14    0.12
  -5  -3 -14    0.19    0.14
  -6  -2 -14   22.93    1.10
  -7  -1 -14    7.74    0.58
  -8   0 -14   17.95    0.72
  -9   1 -14    0.09    0.15
 -10   2 -14    3.83    0.26
 -11   3 -14    7.15    0.29
  -4  -4 -15    0.60    0.17
  -5  -3 -15    0.00    0.13
  -6  -2 -15    1.98    0.45
  -7  -1 -15    2.16    0.73
  -8   0 -15    0.27    0.72
  -9   1 -15    3.66    0.27
 -10   2 -15    0.70    0.16
 -11   3 -15    0.15    0.15
  -5  -3 -16    2.84    0.24
  -6  -2 -16    0.00    0.39
  -7  -1 -16    8.66    0.60
  -8   0 -16    8.13    0.59
  -9   1 -16    2.18    0.25
 -10   2 -16    0.37    0.12
 -11   3 -16    0.00    0.15
  -5  -3 -17    0.02    0.11
  -6  -2 -17    0.00    0.37
  -7  -1 -17    0.18    0.42
  -8   0 -17    0.61    0.74
  -9   1 -17    3.20    0.25
 -10   2 -17    1.09    0.19
  -6  -2 -18    7.73    0.39
  -7  -1 -18    0.13    0.27
  -8   0 -18    1.23    0.41
  -9   1 -18    0.24    0.20
 -10   2 -18    0.95    0.28
  -6  -2 -19    4.59    0.37
  -7  -1 -19    3.35    0.76
  -8   0 -19    0.23    0.36
  -9  -1  22    1.66    0.26
  -8  -2  21    1.50    0.30
  -9  -1  21    2.97    0.35
 -10   0  21    0.57    0.44
 -11   1  21    0.20    0.51
  -8  -2  20    0.00    0.41
  -9  -1  20    1.57    0.35
 -10   0  20    1.38    0.39
 -11   1  20    4.39    0.61
 -12   2  20    1.61    0.66
  -7  -3  19    0.83    0.39
  -8  -2  19    1.07    0.58
  -9  -1  19    5.40    0.53
 -10   0  19    0.51    0.38
 -11   1  19   10.52    0.90
 -12   2  19    3.87    0.43
 -13   3  19    0.26    0.14
  -7  -3  18    6.05    0.40
  -8  -2  18    1.92    0.45
  -9  -1  18    2.15    0.40
 -10   0  18    9.22    1.01
 -11   1  18    4.13    0.61
 -12   2  18    0.00    0.49
 -13   3  18    1.03    0.19
  -7  -3  17    0.71    0.34
  -8  -2  17    0.37    0.73
  -9  -1  17   10.37    0.49
 -10   0  17    0.00    0.62
 -11   1  17    1.67    0.41
 -12   2  17   23.16    1.22
 -13   3  17    4.19    0.32
  -7  -3  16    2.39    0.44
  -8  -2  16    0.31    0.47
  -9  -1  16    0.46    0.20
 -10   0  16   15.53    1.34
 -11   1  16    6.45    0.51
 -12   2  16    1.08    0.43
 -13   3  16    0.00    0.32
 -14   4  16    0.00    0.27
  -6  -4  15    2.13    0.68
  -7  -3  15   21.48    0.84
  -8  -2  15    2.85    0.48
  -9  -1  15    3.12    0.34
 -10   0  15    0.19    0.56
 -11   1  15   15.14    0.82
 -12   2  15   24.24    0.91
 -13   3  15    2.02    0.29
 -14   4  15    0.69    0.18
  -6  -4  14    2.78    0.63
  -7  -3  14    3.96    0.47
  -8  -2  14    1.15    0.58
  -9  -1  14    5.08    0.37
 -10   0  14    8.98    0.89
 -11   1  14    6.93    0.52
 -12   2  14    6.35    0.42
 -13   3  14    1.77    0.27
 -14   4  14    0.04    0.14
  -6  -4  13    8.50    0.73
  -7  -3  13    2.03    0.33
  -8  -2  13    0.87    0.54
  -9  -1  13    1.32    0.29
 -11   1  13    4.60    0.45
 -12   2  13    8.16    0.36
 -13   3  13    0.07    0.15
 -14   4  13    0.33    0.22
  -6  -4  12    1.13    0.64
  -7  -3  12   70.68    2.08
  -8  -2  12    5.92    0.60
  -9  -1  12    0.74    0.18
 -10   0  12   23.73    1.76
 -11   1  12   11.46    0.68
 -12   2  12    5.21    0.31
 -13   3  12   10.86    0.39
 -14   4  12    0.11    0.12
  -6  -4  11    5.25    0.40
  -7  -3  11   15.69    0.72
  -8  -2  11    2.22    0.29
  -9  -1  11    0.20    0.45
 -10   0  11    1.19    1.26
 -11   1  11    5.74    0.59
 -12   2  11    2.03    0.22
 -13   3  11    9.47    0.35
 -14   4  11    0.25    0.10
 -15   5  11    0.95    0.16
  -5  -5  10    3.39    0.46
  -6  -4  10    7.39    0.86
  -7  -3  10    0.00    0.45
  -8  -2  10   18.26    0.52
  -9  -1  10   25.84    1.04
 -10   0  10   20.17    0.90
 -11   1  10   22.33    0.90
 -12   2  10    0.57    0.13
 -13   3  10    2.14    0.23
 -14   4  10    0.28    0.11
 -15   5  10    0.21    0.11
  -5  -5   9    1.02    0.30
  -6  -4   9    6.12    0.72
  -7  -3   9    2.15    0.46
  -8  -2   9   12.39    0.39
  -9  -1   9   16.58    0.62
 -10   0   9    0.03    0.14
 -11   1   9   10.12    0.49
 -12   2   9    0.65    0.14
 -13   3   9   10.08    0.35
 -14   4   9    1.10    0.15
 -15   5   9    3.69    0.21
  -5  -5   8    0.08    0.28
  -6  -4   8    5.31    0.74
  -7  -3   8    2.51    0.51
  -8  -2   8    0.84    0.19
  -9  -1   8    3.69    0.33
 -10   0   8    6.37    0.26
 -11   1   8   73.25    2.09
 -12   2   8    3.24    0.28
 -13   3   8   12.72    0.44
 -14   4   8    0.81    0.15
 -15   5   8    0.01    0.11
  -5  -5   7    0.23    0.29
  -6  -4   7    2.11    0.69
  -7  -3   7    1.43    0.43
  -8  -2   7   41.48    1.33
  -9  -1   7    0.06    0.17
 -10   0   7    0.09    0.19
 -11   1   7   12.87    0.47
 -12   2   7    1.18    0.44
 -13   3   7    0.27    0.13
 -14   4   7    7.35    0.33
 -15   5   7    2.27    0.20
  -5  -5   6    0.00    0.27
  -6  -4   6    3.93    0.72
  -7  -3   6    3.36    0.47
  -8  -2   6   19.80    0.73
  -9  -1   6    0.33    0.15
 -10   0   6    1.58    0.18
 -11   1   6    8.37    0.52
 -12   2   6   40.85    1.86
 -13   3   6    1.62    0.24
 -14   4   6   16.45    0.55
 -15   5   6    1.00    0.18
  -5  -5   5    8.66    0.62
  -6  -4   5    0.32    0.73
  -7  -3   5    2.14    0.44
  -8  -2   5    0.24    0.16
  -9  -1   5   84.25    2.39
 -10   0   5    0.06    0.09
 -11   1   5   68.75    2.76
 -12   2   5    9.67    0.45
 -13   3   5    0.26    0.13
 -14   4   5    1.21    0.21
 -15   5   5    5.11    0.27
  -5  -5   4    2.87    0.46
  -6  -4   4    1.44    0.68
  -7  -3   4    0.69    0.52
  -8  -2   4    3.81    0.29
  -9  -1   4   32.37    0.98
 -10   0   4   52.28    2.09
 -11   1   4    1.10    0.22
 -12   2   4   27.07    0.87
 -13   3   4    0.07    0.13
 -14   4   4   22.56    0.93
 -15   5   4    2.50    0.26
  -5  -5   3    6.62    0.55
  -7  -3   3    0.33    0.19
  -8  -2   3    0.19    0.16
  -9  -1   3   10.51    0.40
 -10   0   3    0.02    0.07
 -11   1   3   90.72    3.58
 -12   2   3    3.14    0.39
 -13   3   3   12.01    0.38
 -14   4   3    0.15    0.15
 -15   5   3    3.32    0.29
  -5  -5   2    0.26    0.19
  -6  -4   2    4.81    0.76
  -7  -3   2    2.69    0.29
  -8  -2   2    1.37    0.20
  -9  -1   2  197.98    5.44
 -10   0   2   54.59    1.53
 -11   1   2  380.40   14.66
 -12   2   2   19.46    0.59
 -13   3   2    0.46    0.15
 -14   4   2    4.49    0.30
 -15   5   2    2.98    0.32
  -5  -5   1    0.25    0.17
  -6  -4   1    5.14    0.58
  -7  -3   1    3.02    0.32
  -8  -2   1   11.45    0.41
  -9  -1   1  590.69   16.06
 -10   0   1    0.04    0.06
 -11   1   1  411.79   15.85
 -12   2   1    9.94    0.39
 -13   3   1    1.63    0.25
 -14   4   1    1.13    0.26
 -15   5   1    0.00    0.24
  -5  -5   0    1.86    0.27
  -6  -4   0    1.23    0.47
  -7  -3   0   21.82    0.72
  -8  -2   0    1.03    0.18
  -9  -1   0   88.88    2.49
 -10   0   0    1.00    0.11
 -11   1   0   46.23    1.86
 -12   2   0    4.13    0.30
 -13   3   0    4.24    0.31
 -14   4   0    1.02    0.23
  -5  -5  -1    2.50    0.34
  -6  -4  -1    0.40    0.25
  -7  -3  -1    0.05    0.17
  -8  -2  -1    7.90    0.35
  -9  -1  -1   48.03    1.38
 -10   0  -1    0.02    0.05
 -11   1  -1  115.33    3.19
 -12   2  -1   27.40    0.75
 -13   3  -1    1.69    0.28
 -14   4  -1    0.44    0.20
  -5  -5  -2    1.27    0.52
  -6  -4  -2    6.28    0.50
  -7  -3  -2    2.27    0.29
  -8  -2  -2    1.84    0.26
  -9  -1  -2   20.99    0.66
 -10   0  -2    6.44    0.21
 -11   1  -2   46.62    1.33
 -12   2  -2    2.27    0.26
 -13   3  -2    2.09    0.40
 -14   4  -2    4.21    0.49
 -15   5  -2    2.42    0.62
  -5  -5  -3    1.35    0.59
  -6  -4  -3    3.63    0.43
  -7  -3  -3   12.21    0.42
  -8  -2  -3  166.45    4.65
  -9  -1  -3    3.19    0.23
 -11   1  -3   61.78    1.73
 -12   2  -3   43.85    1.11
 -13   3  -3    0.29    0.20
 -14   4  -3   10.44    0.67
 -15   5  -3    0.21    0.46
  -5  -5  -4    5.47    0.37
  -6  -4  -4    4.82    0.44
  -7  -3  -4   37.10    0.90
  -8  -2  -4    9.84    1.05
  -9  -1  -4   31.63    1.33
 -12   2  -4   27.65    0.78
 -13   3  -4    5.80    0.38
 -14   4  -4    0.72    0.30
  -5  -5  -5    0.02    0.13
  -6  -4  -5    4.09    0.41
  -7  -3  -5    4.49    0.36
  -8  -2  -5   36.97    1.94
  -9  -1  -5    1.04    0.22
 -11   1  -5  105.57    4.15
 -12   2  -5    0.40    0.18
 -13   3  -5   14.39    0.56
  -5  -5  -6    0.27    0.13
  -6  -4  -6    2.68    0.37
  -7  -3  -6    1.07    0.21
  -8  -2  -6   46.13    1.42
  -9  -1  -6    1.29    0.31
 -10   0  -6    1.62    0.32
 -11   1  -6    1.23    0.32
 -12   2  -6    3.88    0.29
 -13   3  -6   15.30    0.49
 -14   4  -6    0.28    0.22
  -5  -5  -7    0.72    0.17
  -6  -4  -7    1.11    0.18
  -7  -3  -7    0.11    0.18
  -8  -2  -7   83.49    1.86
  -9  -1  -7    2.07    0.34
 -10   0  -7    0.36    0.20
 -11   1  -7   50.92    2.07
 -12   2  -7   13.54    0.44
 -13   3  -7    2.01    0.35
 -14   4  -7    4.48    0.37
  -5  -5  -8    0.07    0.11
  -6  -4  -8    1.07    0.19
  -7  -3  -8    2.57    0.25
  -8  -2  -8    0.62    0.15
  -9  -1  -8    5.59    0.42
 -10   0  -8   23.69    1.04
 -11   1  -8   12.02    0.40
 -12   2  -8    0.38    0.15
 -13   3  -8   31.13    0.79
 -14   4  -8    0.33    0.20
  -5  -5  -9    0.44    0.12
  -6  -4  -9   12.20    0.37
  -7  -3  -9   12.08    0.40
  -8  -2  -9    1.28    0.19
  -9  -1  -9    0.00    0.19
 -10   0  -9    0.11    0.17
 -11   1  -9    0.48    0.16
 -12   2  -9    1.81    0.33
 -13   3  -9    2.05    0.35
 -14   4  -9    0.70    0.27
  -5  -5 -10    0.90    0.19
  -6  -4 -10    2.28    0.20
  -7  -3 -10    0.25    0.14
  -8  -2 -10    7.51    0.34
  -9  -1 -10    4.16    0.35
 -10   0 -10    9.83    0.47
 -11   1 -10    3.81    0.28
 -12   2 -10    9.98    0.38
 -13   3 -10    0.16    0.17
 -14   4 -10    1.44    0.32
  -6  -4 -11    0.16    0.14
  -7  -3 -11   19.68    0.54
  -8  -2 -11   23.89    0.79
  -9  -1 -11    1.07    0.43
 -10   0 -11    0.00    0.22
 -11   1 -11   29.88    0.76
 -12   2 -11    5.21    0.31
 -13   3 -11    0.14    0.15
 -14   4 -11    0.00    0.18
  -6  -4 -12    0.23    0.11
  -7  -3 -12    0.09    0.14
  -8  -2 -12   11.60    0.57
  -9  -1 -12    0.69    0.45
 -10   0 -12    1.32    0.52
 -11   1 -12   70.41    1.61
 -12   2 -12    2.76    0.27
 -13   3 -12    0.22    0.14
 -14   4 -12    4.76    0.37
  -6  -4 -13    3.21    0.19
  -7  -3 -13    2.08    0.22
  -8  -2 -13   23.18    0.89
  -9  -1 -13    1.00    0.27
 -10   0 -13    0.33    0.31
 -11   1 -13   30.93    0.79
 -12   2 -13    0.42    0.15
 -13   3 -13    9.77    0.35
 -14   4 -13    0.20    0.18
  -6  -4 -14    0.91    0.20
  -7  -3 -14    0.11    0.14
  -8  -2 -14    4.46    0.50
 -10   0 -14   17.45    0.70
 -11   1 -14    7.99    0.34
 -12   2 -14    1.59    0.23
 -13   3 -14    3.20    0.23
  -7  -3 -15    0.38    0.14
  -8  -2 -15    1.92    0.47
  -9  -1 -15    3.05    0.50
 -10   0 -15    0.19    0.61
 -11   1 -15    1.07    0.19
 -12   2 -15    2.36    0.22
 -13   3 -15    0.00    0.15
  -7  -3 -16    0.08    0.13
  -8  -2 -16    1.46    0.29
  -9  -1 -16    3.31    0.48
 -10   0 -16    1.87    0.31
 -11   1 -16    0.29    0.14
 -12   2 -16    1.78    0.20
 -13   3 -16    0.57    0.17
  -7  -3 -17    1.07    0.20
  -8  -2 -17    0.07    0.17
  -9  -1 -17    3.88    0.51
 -10   0 -17    0.00    0.20
 -11   1 -17    0.74    0.15
 -12   2 -17    0.76    0.28
  -8  -2 -18    0.16    0.17
  -9  -1 -18    0.21    0.29
 -10   0 -18    2.01    0.52
 -11   1 -18    0.11    0.21
 -12   2 -18    1.55    0.29
 -11  -1  22    1.26    0.28
 -10  -2  21    0.17    0.30
 -11  -1  21    0.16    0.25
 -12   0  21    0.26    0.40
 -13   1  21    0.76    0.56
 -10  -2  20    5.27    0.44
 -11  -1  20    4.36    0.30
 -12   0  20    0.51    0.63
 -13   1  20    0.20    0.58
 -14   2  20    1.87    0.73
  -9  -3  19    5.07    0.41
 -10  -2  19    0.44    0.37
 -11  -1  19   11.69    0.47
 -12   0  19    0.00    0.39
 -13   1  19    1.03    0.57
 -14   2  19    0.00    0.42
 -15   3  19    1.00    0.24
  -9  -3  18    0.84    0.29
 -10  -2  18    3.49    0.67
 -11  -1  18    4.10    0.45
 -12   0  18   22.59    1.14
 -13   1  18    0.00    0.50
 -14   2  18    4.24    0.46
 -15   3  18    0.19    0.11
  -9  -3  17    3.31    0.37
 -10  -2  17   10.17    0.89
 -11  -1  17    2.20    0.35
 -12   0  17    0.06    0.65
 -13   1  17    1.16    0.52
 -14   2  17   18.00    0.71
 -15   3  17    0.26    0.12
  -9  -3  16    8.81    0.74
 -10  -2  16    1.65    0.47
 -11  -1  16    6.49    0.41
 -12   0  16   43.31    3.13
 -13   1  16    0.98    0.40
 -14   2  16    4.74    0.35
 -15   3  16    0.29    0.37
 -16   4  16    0.01    0.11
  -8  -4  15    2.65    0.69
  -9  -3  15    8.39    0.50
 -10  -2  15    1.80    0.71
 -11  -1  15   15.37    0.59
 -12   0  15    0.00    0.57
 -13   1  15    0.23    0.41
 -14   2  15    5.57    0.40
 -15   3  15    2.75    0.20
 -16   4  15    4.02    0.21
  -8  -4  14    1.93    0.63
  -9  -3  14    8.07    0.45
 -10  -2  14   15.40    0.75
 -11  -1  14    5.90    0.38
 -12   0  14   22.65    1.74
 -13   1  14    5.03    0.49
 -14   2  14    1.22    0.24
 -15   3  14    2.90    0.20
 -16   4  14    0.51    0.10
  -8  -4  13    1.54    0.60
  -9  -3  13    0.59    0.38
 -10  -2  13   11.37    0.67
 -11  -1  13    4.29    0.34
 -12   0  13    0.00    0.48
 -13   1  13    3.32    0.45
 -14   2  13    1.09    0.19
 -15   3  13    2.68    0.20
 -16   4  13    0.72    0.14
  -8  -4  12    9.24    0.80
  -9  -3  12    0.00    0.44
 -10  -2  12   14.19    0.54
 -11  -1  12   11.68    0.50
 -12   0  12   11.96    1.01
 -13   1  12   11.12    0.66
 -14   2  12   16.88    0.47
 -15   3  12    1.22    0.17
 -16   4  12    0.40    0.15
  -7  -5  11    0.00    0.68
  -8  -4  11    3.03    0.68
  -9  -3  11    4.92    0.56
 -10  -2  11   16.01    0.58
 -11  -1  11    5.33    0.46
 -12   0  11    0.03    0.17
 -13   1  11    2.21    0.27
 -14   2  11   21.28    0.55
 -15   3  11    0.25    0.13
 -16   4  11    0.19    0.10
 -17   5  11    0.00    0.12
  -7  -5  10    7.65    0.58
  -8  -4  10    9.10    0.82
  -9  -3  10    7.87    0.50
 -10  -2  10   17.82    0.62
 -11  -1  10   22.65    1.06
 -12   0  10   18.89    0.62
 -13   1  10    3.66    0.35
 -14   2  10   36.41    0.85
 -15   3  10    0.07    0.11
 -16   4  10    0.72    0.13
 -17   5  10    1.06    0.17
  -7  -5   9    0.48    0.30
  -8  -4   9    1.94    0.79
  -9  -3   9    1.82    0.59
 -10  -2   9   12.75    0.49
 -11  -1   9    9.34    0.40
 -12   0   9    0.05    0.14
 -13   1   9    8.11    0.41
 -14   2   9    1.30    0.19
 -15   3   9    9.72    0.33
 -16   4   9    5.15    0.23
 -17   5   9    0.47    0.15
  -7  -5   8    0.48    0.25
  -8  -4   8    0.35    0.75
  -9  -3   8   10.01    0.56
 -10  -2   8    5.12    0.32
 -11  -1   8   77.59    1.83
 -12   0   8    0.38    0.12
 -13   1   8   28.20    0.89
 -14   2   8    2.50    0.24
 -15   3   8    0.00    0.12
 -16   4   8    3.04    0.21
 -17   5   8    0.44    0.13
  -7  -5   7    1.92    0.34
  -8  -4   7    1.25    0.69
  -9  -3   7    0.57    0.41
 -10  -2   7    1.09    0.28
 -11  -1   7   13.58    0.43
 -12   0   7    0.05    0.12
 -13   1   7    5.70    0.31
 -14   2   7    1.39    0.22
 -15   3   7    0.44    0.14
 -16   4   7    4.53    0.27
 -17   5   7    0.01    0.13
  -7  -5   6    8.23    0.60
  -8  -4   6    3.24    0.79
  -9  -3   6    0.46    0.23
 -10  -2   6   84.31    2.46
 -11  -1   6   10.59    0.46
 -12   0   6   75.64    2.14
 -13   1   6   34.65    1.07
 -14   2   6    7.30    0.77
 -15   3   6    0.05    0.14
 -16   4   6    0.16    0.14
 -17   5   6    2.18    0.20
  -7  -5   5   13.73    0.78
  -8  -4   5    0.69    0.65
  -9  -3   5    0.11    0.18
 -10  -2   5    2.64    0.31
 -11  -1   5   68.34    1.97
 -12   0   5    0.08    0.10
 -13   1   5   24.26    0.79
 -15   3   5    1.87    0.25
 -16   4   5   10.27    0.41
 -17   5   5    0.31    0.14
  -7  -5   4   10.02    0.67
  -8  -4   4    0.65    0.48
  -9  -3   4   10.84    0.43
 -10  -2   4   23.70    0.82
 -11  -1   4    0.92    0.18
 -12   0   4  115.51    3.20
 -13   1   4   75.16    2.14
 -14   2   4   23.46    0.79
 -15   3   4    0.09    0.15
 -16   4   4   12.45    0.47
 -17   5   4    0.12    0.16
  -7  -5   3    0.13    0.27
  -8  -4   3    1.57    0.54
  -9  -3   3    2.40    0.31
 -10  -2   3    6.90    0.35
 -11  -1   3   87.01    2.45
 -12   0   3    0.00    0.07
 -13   1   3  160.54    6.26
 -14   2   3  156.27    4.35
 -15   3   3   29.64    0.72
 -16   4   3    0.14    0.15
 -17   5   3    0.27    0.19
  -7  -5   2    0.20    0.18
  -8  -4   2    1.41    0.33
  -9  -3   2    1.12    0.26
 -10  -2   2   37.46    0.97
 -11  -1   2  346.35    9.46
 -12   0   2   44.66    1.27
 -13   1   2  136.07    5.32
 -14   2   2    5.37    0.37
 -15   3   2    1.33    0.29
 -16   4   2    0.67    0.17
 -17   5   2    0.06    0.21
  -7  -5   1    8.02    0.37
  -8  -4   1    3.45    0.42
  -9  -3   1    0.43    0.19
 -10  -2   1  143.35    3.29
 -11  -1   1  367.91   10.04
 -12   0   1    0.00    0.07
 -13   1   1    7.21    0.41
 -14   2   1    1.43    0.26
 -15   3   1    1.10    0.22
 -16   4   1    0.32    0.18
 -17   5   1    0.28    0.32
  -7  -5   0    0.26    0.18
  -8  -4   0    0.27    0.30
  -9  -3   0   22.70    0.74
 -10  -2   0   41.24    1.05
 -11  -1   0   34.63    1.03
 -12   0   0    0.81    0.12
 -13   1   0   68.10    2.70
 -14   2   0    2.94    0.31
 -15   3   0   11.36    0.40
 -16   4   0    1.83    0.30
  -7  -5  -1    7.27    0.45
  -8  -4  -1    6.91    0.40
  -9  -3  -1    2.12    0.29
 -10  -2  -1   14.89    0.49
 -11  -1  -1   99.86    2.79
 -12   0  -1    0.01    0.06
 -13   1  -1    3.02    0.26
 -14   2  -1   29.42    0.81
 -15   3  -1    4.04    0.32
 -16   4  -1    0.64    0.23
  -7  -5  -2    1.87    0.31
  -8  -4  -2    0.86    0.24
  -9  -3  -2    0.88    0.23
 -10  -2  -2    0.24    0.18
 -11  -1  -2   44.54    1.30
 -12   0  -2   13.60    0.41
 -13   1  -2   66.02    1.86
 -14   2  -2   16.13    0.54
 -15   3  -2    0.61    0.29
 -16   4  -2    2.24    0.50
  -7  -5  -3    7.00    0.42
  -8  -4  -3    3.75    0.43
  -9  -3  -3   11.00    0.40
 -10  -2  -3   45.36    1.15
 -11  -1  -3   57.41    1.64
 -13   1  -3   23.92    0.73
 -14   2  -3    7.67    0.39
 -15   3  -3    0.99    0.28
 -16   4  -3   11.34    0.73
  -7  -5  -4    0.78    0.26
  -8  -4  -4    2.21    0.40
  -9  -3  -4    4.80    0.38
 -10  -2  -4   11.84    1.15
 -11  -1  -4    0.08    0.20
 -14   2  -4   37.78    1.19
 -15   3  -4   43.42    1.28
 -16   4  -4    0.22    0.32
  -7  -5  -5    0.92    0.16
  -8  -4  -5    1.45    0.37
  -9  -3  -5    1.43    0.52
 -10  -2  -5   13.01    1.32
 -13   1  -5    4.32    0.40
 -14   2  -5    0.95    0.17
 -15   3  -5    9.22    0.44
 -16   4  -5    0.13    0.32
  -7  -5  -6    0.11    0.13
  -8  -4  -6    6.85    0.36
  -9  -3  -6    0.19    0.19
 -10  -2  -6   18.71    0.68
 -11  -1  -6    1.85    0.34
 -12   0  -6   14.51    0.71
 -13   1  -6   23.56    1.04
 -14   2  -6    0.79    0.17
 -15   3  -6    1.22    0.23
 -16   4  -6    0.00    0.23
  -7  -5  -7    5.73    0.27
  -8  -4  -7    8.46    0.32
  -9  -3  -7    0.30    0.18
 -10  -2  -7   23.98    0.64
 -11  -1  -7   54.63    2.21
 -12   0  -7    0.18    0.20
 -13   1  -7    9.79    0.37
 -14   2  -7   14.30    0.46
 -15   3  -7   12.21    0.44
 -16   4  -7    1.90    0.53
  -7  -5  -8    1.62    0.21
  -8  -4  -8    1.26    0.21
  -9  -3  -8    1.01    0.18
 -10  -2  -8    9.44    0.36
 -11  -1  -8   12.79    0.66
 -12   0  -8   58.08    2.34
 -13   1  -8   51.41    1.20
 -14   2  -8    4.74    0.29
 -15   3  -8    0.11    0.17
 -16   4  -8    0.15    0.24
  -7  -5  -9    7.13    0.34
  -8  -4  -9    1.91    0.21
  -9  -3  -9    8.75    0.35
 -10  -2  -9   16.21    0.49
 -11  -1  -9    0.99    0.32
 -12   0  -9    0.00    0.15
 -13   1  -9   38.15    0.92
 -14   2  -9   24.26    0.65
 -15   3  -9    6.23    0.31
 -16   4  -9    1.31    0.39
  -7  -5 -10    3.21    0.23
  -8  -4 -10    0.04    0.12
  -9  -3 -10    9.61    0.35
 -10  -2 -10    0.85    0.21
 -11  -1 -10    3.90    0.33
 -12   0 -10    1.12    0.21
 -13   1 -10    5.52    0.30
 -14   2 -10   10.47    0.39
 -15   3 -10    0.41    0.16
 -16   4 -10    0.15    0.23
  -8  -4 -11    0.42    0.11
  -9  -3 -11   14.21    0.43
 -10  -2 -11    0.59    0.19
 -11  -1 -11   30.02    0.95
 -12   0 -11    0.23    0.19
 -13   1 -11    7.22    0.34
 -14   2 -11   12.42    0.43
 -15   3 -11    0.75    0.16
 -16   4 -11    4.79    0.38
  -8  -4 -12    0.01    0.11
  -9  -3 -12    2.98    0.25
 -10  -2 -12    0.21    0.17
 -11  -1 -12   68.25    1.95
 -12   0 -12   19.03    0.54
 -13   1 -12    0.24    0.16
 -14   2 -12    0.23    0.16
 -15   3 -12    0.55    0.16
 -16   4 -12    0.06    0.19
  -8  -4 -13    0.42    0.11
  -9  -3 -13    0.06    0.15
 -10  -2 -13    8.82    0.42
 -11  -1 -13   29.19    0.93
 -12   0 -13    0.06    0.19
 -13   1 -13    9.25    0.37
 -14   2 -13    1.17    0.19
 -15   3 -13    2.43    0.25
  -8  -4 -14    0.09    0.12
  -9  -3 -14    2.69    0.26
 -10  -2 -14    3.97    0.32
 -11  -1 -14    7.38    0.49
 -12   0 -14    0.83    0.23
 -13   1 -14    0.00    0.15
 -14   2 -14    0.06    0.13
 -15   3 -14    1.16    0.21
  -9  -3 -15    0.10    0.14
 -10  -2 -15    0.61    0.17
 -11  -1 -15    1.06    0.28
 -12   0 -15    0.39    0.19
 -13   1 -15    5.12    0.29
 -14   2 -15    2.02    0.22
 -15   3 -15    0.70    0.16
  -9  -3 -16    0.76    0.22
 -10  -2 -16    0.79    0.31
 -11  -1 -16    0.13    0.24
 -12   0 -16    0.12    0.17
 -13   1 -16    9.62    0.35
 -14   2 -16    1.68    0.21
  -9  -3 -17    0.90    0.19
 -10  -2 -17    1.18    0.28
 -11  -1 -17    0.50    0.22
 -12   0 -17    0.00    0.21
 -13   1 -17    1.49    0.18
 -14   2 -17    0.00    0.16
 -10  -2 -18    0.10    0.17
 -11  -1 -18    0.51    0.43
 -12   0 -18    3.89    0.74
 -13   1 -18    2.89    0.45
 -13  -1  22    4.39    0.34
 -12  -2  21    1.10    0.34
 -13  -1  21    0.57    0.15
 -14   0  21    0.63    0.41
 -15   1  21    0.11    0.61
 -12  -2  20    2.68    0.44
 -13  -1  20    0.00    0.25
 -14   0  20    0.11    0.41
 -16   2  20    0.41    0.81
 -11  -3  19    0.31    0.31
 -12  -2  19    4.50    0.41
 -13  -1  19    1.10    0.40
 -14   0  19    0.57    0.43
 -15   1  19    0.00    0.59
 -16   2  19    3.67    0.33
 -17   3  19    0.71    0.16
 -11  -3  18    0.00    0.30
 -12  -2  18    0.86    0.43
 -13  -1  18    0.46    0.27
 -14   0  18   13.23    0.79
 -15   1  18    0.40    0.54
 -16   2  18    5.11    0.35
 -17   3  18    0.15    0.12
 -11  -3  17    2.83    0.40
 -12  -2  17   24.24    1.59
 -13  -1  17    0.98    0.26
 -14   0  17    1.06    0.73
 -15   1  17    4.41    0.66
 -16   2  17    0.46    0.16
 -17   3  17    0.66    0.17
 -11  -3  16    0.11    0.25
 -12  -2  16    2.92    0.51
 -13  -1  16    0.23    0.20
 -14   0  16   43.63    3.15
 -15   1  16    2.51    0.44
 -16   2  16    1.82    0.24
 -17   3  16    0.16    0.12
 -18   4  16    0.81    0.21
 -10  -4  15    3.97    0.73
 -11  -3  15    7.71    0.50
 -12  -2  15   30.43    1.08
 -13  -1  15    0.30    0.20
 -15   1  15    2.02    0.45
 -16   2  15    1.81    0.25
 -17   3  15    0.38    0.12
 -18   4  15    1.96    0.18
 -10  -4  14    0.27    0.27
 -11  -3  14    1.06    0.40
 -12  -2  14    7.21    0.46
 -13  -1  14    4.60    0.34
 -14   0  14   10.40    1.00
 -15   1  14    0.89    0.46
 -16   2  14    5.51    0.27
 -17   3  14    0.82    0.17
 -18   4  14    0.47    0.12
 -10  -4  13    0.64    0.28
 -11  -3  13    1.69    0.42
 -12  -2  13   10.28    0.46
 -13  -1  13    3.23    0.32
 -14   0  13    0.08    0.54
 -15   1  13   13.57    0.54
 -16   2  13   26.14    0.66
 -17   3  13    2.78    0.21
 -18   4  13    1.39    0.15
 -10  -4  12    0.99    0.63
 -11  -3  12   10.62    0.68
 -12  -2  12    5.43    0.36
 -13  -1  12   10.63    0.46
 -14   0  12    0.00    0.99
 -15   1  12    0.94    0.20
 -16   2  12    8.32    0.31
 -17   3  12    2.46    0.20
 -18   4  12    0.09    0.10
  -9  -5  11    0.17    0.30
 -10  -4  11    1.20    0.63
 -11  -3  11   14.92    0.76
 -12  -2  11    2.80    0.30
 -13  -1  11    2.74    0.31
 -14   0  11    0.06    0.15
 -15   1  11    1.08    0.24
 -16   2  11    0.36    0.12
 -17   3  11    7.07    0.27
 -18   4  11    0.02    0.09
  -9  -5  10    0.60    0.33
 -10  -4  10    0.20    0.66
 -11  -3  10    0.25    0.44
 -12  -2  10    0.55    0.17
 -13  -1  10    4.32    0.35
 -14   0  10    0.82    0.26
 -15   1  10    7.64    0.42
 -16   2  10    6.14    0.26
 -17   3  10    5.10    0.24
 -18   4  10    0.11    0.10
 -19   5  10    0.14    0.11
  -9  -5   9   11.48    0.51
 -10  -4   9   12.75    1.00
 -11  -3   9    0.08    0.24
 -12  -2   9    0.53    0.16
 -13  -1   9    8.30    0.44
 -14   0   9    0.11    0.14
 -15   1   9   22.71    0.79
 -16   2   9    3.14    0.22
 -17   3   9    0.55    0.13
 -18   4   9    1.12    0.18
 -19   5   9    0.55    0.13
  -9  -5   8    0.75    0.29
 -10  -4   8    5.61    0.53
 -11  -3   8    2.04    0.36
 -12  -2   8    2.99    0.29
 -13  -1   8   28.33    0.77
 -14   0   8   17.59    0.51
 -15   1   8   69.72    2.02
 -16   2   8    1.78    0.20
 -17   3   8   14.82    0.50
 -18   4   8    0.31    0.12
 -19   5   8    0.61    0.17
  -9  -5   7   10.45    0.53
 -10  -4   7    0.19    0.66
 -11  -3   7    1.91    0.35
 -12  -2   7    1.20    0.29
 -13  -1   7    6.35    0.31
 -14   0   7    0.00    0.14
 -15   1   7    5.00    0.30
 -16   2   7    1.11    0.18
 -17   3   7    0.18    0.14
 -18   4   7    2.11    0.23
 -19   5   7    0.04    0.13
  -9  -5   6    0.96    0.31
 -10  -4   6   11.01    1.27
 -11  -3   6    2.85    0.32
 -12  -2   6   44.51    1.41
 -13  -1   6   36.66    1.15
 -14   0   6  108.57    3.04
 -15   1   6    0.29    0.15
 -16   2   6    0.20    0.13
 -17   3   6    1.85    0.24
 -18   4   6    7.34    0.34
 -19   5   6    1.77    0.22
  -9  -5   5    0.06    0.31
 -10  -4   5    1.23    0.42
 -11  -3   5    3.07    0.32
 -12  -2   5   10.21    0.49
 -13  -1   5   30.73    0.98
 -14   0   5    0.12    0.17
 -15   1   5   48.38    1.44
 -16   2   5    1.28    0.47
 -17   3   5    0.79    0.18
 -18   4   5    0.81    0.18
 -19   5   5    0.45    0.15
  -9  -5   4   10.31    0.67
 -10  -4   4    0.63    0.43
 -11  -3   4    3.03    0.34
 -12  -2   4   28.25    0.95
 -13  -1   4   76.16    2.18
 -14   0   4   58.40    1.67
 -15   1   4    7.52    0.36
 -16   2   4   33.51    1.07
 -17   3   4   36.68    0.87
 -18   4   4    9.42    0.40
 -19   5   4    0.11    0.17
  -9  -5   3    2.51    0.45
 -10  -4   3    0.21    0.24
 -11  -3   3    0.07    0.21
 -12  -2   3    4.60    0.35
 -13  -1   3  147.40    4.10
 -14   0   3    0.09    0.09
 -15   1   3    7.99    0.50
 -16   2   3   73.95    2.14
 -17   3   3    2.16    0.23
 -19   5   3    1.84    0.30
  -9  -5   2   15.91    0.85
 -10  -4   2    1.17    0.28
 -11  -3   2    1.05    0.26
 -12  -2   2   18.98    0.69
 -13  -1   2  119.46    3.34
 -14   0   2   58.49    1.65
 -15   1   2    0.07    0.16
 -16   2   2   36.81    1.14
 -17   3   2    1.96    0.22
 -18   4   2    0.22    0.16
 -19   5   2    0.38    0.24
  -9  -5   1    2.79    0.29
 -10  -4   1    0.00    0.29
 -11  -3   1    0.25    0.19
 -12  -2   1    9.14    0.40
 -13  -1   1    6.29    0.31
 -14   0   1    0.01    0.08
 -15   1   1   86.69    3.43
 -16   2   1   64.76    1.88
 -17   3   1   24.72    0.64
 -18   4   1   20.25    0.65
  -9  -5   0    2.21    0.35
 -10  -4   0    0.06    0.20
 -11  -3   0    0.08    0.18
 -12  -2   0    3.94    0.31
 -13  -1   0   60.84    1.75
 -14   0   0   34.44    0.99
 -15   1   0   23.64    1.03
 -16   2   0   14.46    0.58
 -17   3   0   24.41    0.65
 -18   4   0    0.32    0.25
  -9  -5  -1    0.23    0.19
 -10  -4  -1    8.18    0.42
 -11  -3  -1    1.21    0.23
 -12  -2  -1   26.45    0.75
 -13  -1  -1    3.02    0.25
 -14   0  -1    0.04    0.08
 -15   1  -1    1.42    0.27
 -16   2  -1   16.91    0.64
 -17   3  -1    4.41    0.34
 -18   4  -1    0.31    0.32
  -9  -5  -2   13.84    0.63
 -10  -4  -2    8.10    0.41
 -11  -3  -2    1.39    0.29
 -12  -2  -2    2.08    0.28
 -13  -1  -2   61.59    1.76
 -14   0  -2   16.14    0.49
 -15   1  -2   46.27    1.34
 -16   2  -2    1.69    0.32
 -17   3  -2   16.08    0.85
 -18   4  -2    0.07    0.35
  -9  -5  -3    2.06    0.29
 -10  -4  -3    0.38    0.26
 -11  -3  -3    0.28    0.19
 -12  -2  -3   43.56    1.47
 -13  -1  -3   22.94    0.73
 -15   1  -3   45.51    1.32
 -16   2  -3    3.21    0.36
 -18   4  -3    0.19    0.36
  -9  -5  -4    1.23    0.42
 -10  -4  -4    0.86    0.28
 -11  -3  -4    4.96    0.38
 -12  -2  -4   25.19    1.63
 -13  -1  -4   21.32    0.69
 -16   2  -4    1.87    0.25
 -17   3  -4    5.79    0.59
  -9  -5  -5    1.43    0.43
 -10  -4  -5    1.94    0.37
 -11  -3  -5    1.24    0.26
 -12  -2  -5    0.40    0.26
 -13  -1  -5    4.91    0.43
 -15   1  -5    1.04    0.41
 -16   2  -5    1.99    0.24
 -17   3  -5    0.27    0.26
 -18   4  -5    0.00    0.39
  -9  -5  -6    1.07    0.20
 -10  -4  -6    0.96    0.22
 -11  -3  -6    8.80    0.43
 -12  -2  -6    4.07    0.29
 -13  -1  -6   27.26    1.18
 -14   0  -6   17.55    0.81
 -15   1  -6    2.17    0.48
 -16   2  -6   10.34    0.39
 -17   3  -6    9.16    0.48
 -18   4  -6    0.23    0.26
  -9  -5  -7    0.00    0.13
 -10  -4  -7    7.27    0.31
 -11  -3  -7    2.05    0.23
 -12  -2  -7   14.39    0.46
 -13  -1  -7   10.63    0.60
 -14   0  -7    0.00    0.22
 -15   1  -7   32.12    0.80
 -16   2  -7    0.50    0.17
 -17   3  -7    0.30    0.17
 -18   4  -7    0.07    0.28
  -9  -5  -8    3.34    0.25
 -10  -4  -8    1.58    0.18
 -11  -3  -8    1.12    0.21
 -12  -2  -8    0.18    0.16
 -13  -1  -8   53.06    2.16
 -14   0  -8   11.45    0.40
 -15   1  -8    1.58    0.49
 -16   2  -8    1.60    0.21
 -17   3  -8    1.54    0.27
 -18   4  -8    2.52    0.42
  -9  -5  -9    2.43    0.21
 -10  -4  -9    1.26    0.18
 -11  -3  -9    4.62    0.28
 -12  -2  -9    1.78    0.26
 -13  -1  -9   34.64    1.29
 -14   0  -9    0.00    0.19
 -15   1  -9    5.76    0.31
 -16   2  -9    0.84    0.21
 -17   3  -9    0.59    0.19
 -18   4  -9    1.21    0.26
 -10  -4 -10    0.19    0.12
 -11  -3 -10   10.91    0.38
 -12  -2 -10    9.89    0.38
 -13  -1 -10    4.67    0.37
 -14   0 -10   25.73    0.68
 -15   1 -10   22.46    0.62
 -16   2 -10    7.46    0.41
 -17   3 -10    1.48    0.28
 -18   4 -10    0.64    0.24
 -10  -4 -11    0.47    0.12
 -11  -3 -11    5.76    0.29
 -12  -2 -11    5.25    0.34
 -13  -1 -11    6.34    0.40
 -14   0 -11    0.18    0.19
 -15   1 -11    3.34    0.29
 -16   2 -11    7.48    0.42
 -17   3 -11    1.09    0.25
 -18   4 -11    0.62    0.22
 -10  -4 -12    0.33    0.12
 -11  -3 -12    6.09    0.29
 -12  -2 -12    2.76    0.30
 -13  -1 -12    0.52    0.21
 -14   0 -12    4.55    0.30
 -15   1 -12    1.18    0.20
 -16   2 -12    0.05    0.18
 -17   3 -12    3.84    0.27
 -10  -4 -13    0.08    0.11
 -11  -3 -13    2.94    0.28
 -12  -2 -13    0.56    0.19
 -13  -1 -13    9.00    0.44
 -14   0 -13    0.13    0.23
 -15   1 -13    0.36    0.16
 -16   2 -13    1.22    0.41
 -17   3 -13    0.00    0.16
 -10  -4 -14    1.52    0.22
 -11  -3 -14    7.09    0.35
 -12  -2 -14    1.33    0.26
 -13  -1 -14    0.07    0.20
 -14   0 -14    9.26    0.33
 -15   1 -14    0.56    0.19
 -16   2 -14    0.99    0.19
 -17   3 -14    3.42    0.23
 -11  -3 -15    0.25    0.14
 -12  -2 -15    2.24    0.29
 -13  -1 -15    4.88    0.38
 -14   0 -15    0.15    0.17
 -15   1 -15    0.32    0.15
 -16   2 -15    0.01    0.13
 -17   3 -15    3.10    0.27
 -12  -2 -16    1.33    0.32
 -13  -1 -16   10.10    0.55
 -14   0 -16   10.01    0.38
 -15   1 -16    1.79    0.24
 -16   2 -16    0.09    0.12
 -12  -2 -17    0.65    0.18
 -13  -1 -17    1.67    0.34
 -14   0 -17    0.53    0.68
 -15   1 -17    1.17    0.18
 -16   2 -17    1.08    0.26
 -12  -2 -18    1.65    0.30
 -15   1 -18    1.33    0.29
 -15  -1  22    3.84    0.32
 -14  -2  21    2.54    0.37
 -15  -1  21    0.00    0.14
 -16   0  21    0.00    0.25
 -17   1  21    0.12    0.73
 -14  -2  20    2.36    0.56
 -15  -1  20    0.53    0.16
 -16   0  20    0.00    0.56
 -17   1  20    0.47    0.66
 -13  -3  19    0.82    0.39
 -14  -2  19    1.33    0.41
 -15  -1  19    0.17    0.16
 -16   0  19    0.38    0.25
 -17   1  19    0.37    0.66
 -18   2  19    4.70    0.32
 -19   3  19    0.00    0.16
 -13  -3  18    1.17    0.34
 -14  -2  18    5.74    0.39
 -15  -1  18    1.28    0.37
 -16   0  18    0.09    0.47
 -17   1  18    2.49    0.64
 -18   2  18    2.06    0.25
 -19   3  18    1.09    0.23
 -13  -3  17    4.84    0.40
 -14  -2  17   19.55    1.13
 -15  -1  17    3.63    0.44
 -16   0  17    1.57    0.74
 -17   1  17    1.33    0.63
 -18   2  17    1.52    0.24
 -19   3  17    1.24    0.19
 -13  -3  16    0.16    0.41
 -14  -2  16    5.59    0.50
 -15  -1  16    1.60    0.26
 -16   0  16   15.32    0.88
 -17   1  16    1.79    0.33
 -18   2  16    0.44    0.16
 -19   3  16    5.28    0.29
 -20   4  16    1.17    0.21
 -12  -4  15    0.28    0.32
 -13  -3  15    4.47    0.47
 -14  -2  15    6.14    0.45
 -15  -1  15    1.56    0.27
 -16   0  15    0.00    0.67
 -17   1  15    2.44    0.37
 -18   2  15    0.46    0.20
 -19   3  15    0.21    0.12
 -20   4  15    0.09    0.11
 -12  -4  14    0.51    0.29
 -13  -3  14    2.66    0.49
 -14  -2  14    2.11    0.32
 -15  -1  14    1.85    0.32
 -16   0  14    1.75    0.68
 -17   1  14   34.28    1.03
 -18   2  14    7.18    0.30
 -19   3  14    0.38    0.12
 -20   4  14    0.10    0.10
 -12  -4  13    0.47    0.28
 -13  -3  13    0.00    0.49
 -14  -2  13    1.91    0.30
 -15  -1  13   14.92    0.57
 -16   0  13    0.05    0.21
 -17   1  13   25.40    0.66
 -18   2  13    6.08    0.28
 -19   3  13    6.36    0.26
 -20   4  13    0.20    0.10
 -12  -4  12    0.00    0.27
 -13  -3  12   13.53    0.94
 -14  -2  12   20.07    0.68
 -15  -1  12    1.16    0.21
 -16   0  12    5.78    0.41
 -17   1  12   13.34    0.43
 -18   2  12    0.38    0.13
 -19   3  12   18.88    0.50
 -20   4  12    1.74    0.17
 -11  -5  11    6.26    0.56
 -12  -4  11    0.14    0.27
 -13  -3  11   10.54    0.68
 -14  -2  11   23.00    0.75
 -15  -1  11    1.20    0.29
 -16   0  11    1.18    0.78
 -17   1  11    8.67    0.34
 -18   2  11    8.38    0.31
 -19   3  11    0.22    0.12
 -20   4  11    4.50    0.22
 -11  -5  10    2.29    0.51
 -12  -4  10    0.57    0.29
 -13  -3  10    2.83    0.42
 -14  -2  10   39.18    1.15
 -15  -1  10    8.07    0.47
 -16   0  10    1.65    0.26
 -17   1  10    0.92    0.44
 -18   2  10    0.20    0.12
 -19   3  10    5.34    0.25
 -20   4  10    1.00    0.16
 -21   5  10    0.40    0.13
 -11  -5   9    0.24    0.24
 -12  -4   9    4.45    0.49
 -13  -3   9   11.53    0.46
 -14  -2   9    1.87    0.27
 -15  -1   9   23.45    0.84
 -16   0   9    0.12    0.16
 -17   1   9  104.84    3.00
 -18   2   9   10.08    0.32
 -19   3   9    3.24    0.22
 -20   4   9    7.63    0.28
 -11  -5   8    0.00    0.24
 -12  -4   8    4.05    0.49
 -13  -3   8   14.79    0.56
 -14  -2   8    2.88    0.28
 -15  -1   8   67.89    1.99
 -16   0   8   65.88    1.91
 -17   1   8    1.13    0.22
 -18   2   8    0.12    0.13
 -19   3   8   30.17    0.73
 -20   4   8    4.00    0.23
 -21   5   8    0.22    0.13
 -11  -5   7    4.91    0.44
 -12  -4   7    0.34    0.81
 -13  -3   7    1.46    0.30
 -14  -2   7    1.98    0.27
 -15  -1   7    5.25    0.29
 -16   0   7    0.03    0.18
 -17   1   7    0.64    0.21
 -18   2   7    8.84    0.35
 -19   3   7    6.40    0.30
 -20   4   7    1.09    0.20
 -21   5   7    0.64    0.15
 -11  -5   6    9.45    0.66
 -12  -4   6   24.47    1.19
 -13  -3   6    1.49    0.30
 -14  -2   6    7.23    0.45
 -15  -1   6    0.36    0.22
 -16   0   6    9.93    0.42
 -17   1   6   46.37    1.43
 -18   2   6    1.06    0.16
 -19   3   6    1.04    0.21
 -20   4   6    9.36    0.39
 -21   5   6    0.36    0.15
 -11  -5   5    0.15    0.29
 -12  -4   5    1.97    0.44
 -13  -3   5    0.31    0.24
 -14  -2   5   61.02    1.85
 -15  -1   5   49.47    1.49
 -16   0   5    0.02    0.13
 -17   1   5   52.39    1.57
 -18   2   5   20.90    0.63
 -19   3   5    9.08    0.37
 -20   4   5    5.20    0.30
 -21   5   5    0.27    0.16
 -11  -5   4    0.00    0.29
 -13  -3   4    0.19    0.21
 -14  -2   4   23.46    0.84
 -15  -1   4    8.25    0.41
 -16   0   4   67.79    1.93
 -17   1   4    9.93    0.45
 -18   2   4    4.11    0.45
 -19   3   4    2.05    0.25
 -20   4   4    0.54    0.21
 -21   5   4    0.83    0.27
 -11  -5   3    2.40    0.44
 -12  -4   3    0.36    0.23
 -13  -3   3   13.75    0.57
 -14  -2   3  155.11    4.36
 -15  -1   3    6.65    0.37
 -16   0   3    0.14    0.11
 -17   1   3    3.63    0.30
 -18   2   3   27.10    0.92
 -19   3   3    3.26    0.28
 -21   5   3    1.13    0.31
 -11  -5   2    0.39    0.20
 -12  -4   2    3.66    0.34
 -13  -3   2    1.08    0.37
 -14  -2   2    4.62    0.38
 -15  -1   2    0.29    0.16
 -16   0   2   17.71    0.57
 -17   1   2   16.70    0.81
 -18   2   2  121.30    3.42
 -19   3   2    0.00    0.16
 -20   4   2    0.46    0.19
 -21   5   2    0.00    0.28
 -11  -5   1    8.42    0.49
 -12  -4   1    2.23    0.33
 -13  -3   1    1.64    0.27
 -14  -2   1    1.96    0.34
 -15  -1   1   79.34    2.26
 -16   0   1    0.00    0.10
 -17   1   1   35.16    1.49
 -18   2   1   43.57    1.38
 -19   3   1    3.67    0.32
 -20   4   1    1.02    0.34
 -11  -5   0    3.45    0.36
 -12  -4   0    0.19    0.21
 -13  -3   0    4.80    0.33
 -14  -2   0    2.64    0.35
 -15  -1   0   21.38    0.72
 -16   0   0   51.37    1.46
 -17   1   0    3.36    0.35
 -18   2   0    8.28    0.74
 -19   3   0    1.46    0.30
 -20   4   0    0.19    0.22
 -11  -5  -1    0.16    0.19
 -12  -4  -1    1.26    0.25
 -13  -3  -1    1.97    0.28
 -14  -2  -1   31.18    1.03
 -15  -1  -1    1.75    0.28
 -16   0  -1    0.00    0.10
 -17   1  -1    0.64    0.20
 -18   2  -1    5.13    0.69
 -20   4  -1    0.00    0.40
 -11  -5  -2    0.00    0.18
 -12  -4  -2    0.48    0.27
 -13  -3  -2    1.11    0.24
 -14  -2  -2   18.79    0.73
 -15  -1  -2   45.71    1.36
 -16   0  -2    0.23    0.11
 -17   1  -2   17.96    0.63
 -18   2  -2    2.72    0.74
 -19   3  -2    0.00    0.34
 -20   4  -2    0.00    0.52
 -11  -5  -3    4.37    0.34
 -12  -4  -3    8.77    0.56
 -13  -3  -3    0.27    0.39
 -14  -2  -3    6.88    1.00
 -15  -1  -3   43.31    1.29
 -17   1  -3    3.00    0.32
 -18   2  -3    5.25    0.46
 -19   3  -3    0.09    0.22
 -11  -5  -4    2.50    0.24
 -12  -4  -4    0.74    0.26
 -13  -3  -4    6.55    0.42
 -14  -2  -4   36.67    1.50
 -18   2  -4   12.89    0.55
 -19   3  -4    0.08    0.21
 -11  -5  -5    0.43    0.14
 -13  -3  -5   15.14    0.58
 -14  -2  -5    0.88    0.19
 -15  -1  -5    0.12    0.28
 -18   2  -5    7.19    0.44
 -19   3  -5    0.27    0.21
 -11  -5  -6    0.88    0.19
 -12  -4  -6    0.47    0.19
 -13  -3  -6   15.73    0.48
 -14  -2  -6    0.89    0.18
 -15  -1  -6    6.18    0.49
 -16   0  -6   14.95    0.76
 -17   1  -6    0.30    0.17
 -18   2  -6    8.47    0.45
 -19   3  -6    4.06    0.39
 -11  -5  -7    2.62    0.23
 -12  -4  -7    0.08    0.14
 -13  -3  -7    0.85    0.18
 -14  -2  -7   16.00    0.50
 -15  -1  -7   33.86    1.43
 -16   0  -7    1.02    0.75
 -17   1  -7    5.25    0.40
 -18   2  -7    9.02    0.46
 -19   3  -7    4.52    0.38
 -20   4  -7    1.61    0.47
 -11  -5  -8    0.11    0.13
 -12  -4  -8    1.08    0.19
 -13  -3  -8   31.88    0.79
 -14  -2  -8    4.82    0.32
 -15  -1  -8    0.30    0.21
 -16   0  -8    6.57    0.33
 -17   1  -8    0.30    0.16
 -18   2  -8    0.29    0.19
 -19   3  -8    1.10    0.22
 -20   4  -8    1.43    0.44
 -12  -4  -9    3.70    0.23
 -13  -3  -9    1.43    0.24
 -14  -2  -9   23.83    0.64
 -15  -1  -9    5.99    0.51
 -16   0  -9    0.08    0.19
 -17   1  -9    0.51    0.21
 -18   2  -9   13.99    0.56
 -19   3  -9    6.67    0.37
 -20   4  -9    0.00    0.27
 -12  -4 -10    0.25    0.12
 -13  -3 -10    0.05    0.15
 -14  -2 -10   10.49    0.40
 -15  -1 -10   24.56    0.76
 -16   0 -10    0.19    0.18
 -17   1 -10    0.40    0.17
 -18   2 -10    9.93    0.47
 -19   3 -10    1.70    0.26
 -20   4 -10   13.49    0.65
 -12  -4 -11    0.38    0.11
 -13  -3 -11    0.21    0.15
 -14  -2 -11   11.79    0.49
 -15  -1 -11    3.12    0.34
 -16   0 -11    0.12    0.18
 -17   1 -11    2.33    0.34
 -18   2 -11    0.07    0.16
 -19   3 -11    1.26    0.24
 -12  -4 -12    1.06    0.33
 -13  -3 -12    0.25    0.15
 -14  -2 -12    0.43    0.20
 -15  -1 -12    0.92    0.20
 -16   0 -12   19.04    0.58
 -17   1 -12    0.62    0.18
 -18   2 -12    0.09    0.17
 -19   3 -12    2.01    0.24
 -12  -4 -13    0.05    0.12
 -13  -3 -13   10.06    0.44
 -14  -2 -13    0.98    0.21
 -15  -1 -13    0.22    0.21
 -16   0 -13    0.01    0.16
 -17   1 -13    4.25    0.35
 -18   2 -13    0.75    0.16
 -19   3 -13    0.56    0.13
 -13  -3 -14    2.82    0.25
 -14  -2 -14    0.05    0.17
 -15  -1 -14    0.56    0.21
 -16   0 -14   57.94    1.33
 -17   1 -14    0.58    0.18
 -18   2 -14    0.93    0.18
 -19   3 -14    9.11    0.33
 -13  -3 -15    0.22    0.15
 -14  -2 -15    1.72    0.28
 -15  -1 -15    0.26    0.21
 -16   0 -15    0.24    0.18
 -17   1 -15    1.49    0.25
 -18   2 -15    0.95    0.20
 -13  -3 -16    0.51    0.14
 -14  -2 -16    1.31    0.31
 -15  -1 -16    1.11    0.36
 -16   0 -16    3.46    0.34
 -17   1 -16    1.26    0.32
 -18   2 -16    1.46    0.19
 -15  -1 -17    1.25    0.38
 -17   1 -17    0.16    0.13
 -17  -1  22    2.29    0.30
 -16  -2  21    3.26    0.41
 -17  -1  21    0.56    0.15
 -18   0  21    0.00    0.29
 -19   1  21    0.00    0.39
 -16  -2  20    0.00    0.34
 -17  -1  20    0.04    0.15
 -18   0  20    0.00    0.16
 -19   1  20    1.33    0.50
 -15  -3  19    0.85    0.19
 -16  -2  19    4.79    0.38
 -17  -1  19    0.40    0.16
 -18   0  19    0.02    0.26
 -19   1  19    1.60    0.46
 -20   2  19    1.45    0.26
 -21   3  19    4.32    0.35
 -15  -3  18    0.44    0.17
 -16  -2  18    7.43    0.43
 -17  -1  18    0.85    0.32
 -18   0  18   26.33    0.99
 -19   1  18   17.05    0.87
 -20   2  18    1.16    0.20
 -21   3  18    2.67    0.27
 -15  -3  17    0.40    0.19
 -16  -2  17    0.39    0.25
 -17  -1  17    2.11    0.28
 -18   0  17    0.32    0.28
 -19   1  17    0.84    0.34
 -20   2  17    4.92    0.30
 -21   3  17    9.66    0.40
 -15  -3  16    0.01    0.42
 -16  -2  16    1.80    0.25
 -17  -1  16   24.73    0.79
 -18   0  16    0.00    0.28
 -19   1  16    0.27    0.21
 -20   2  16    0.10    0.16
 -21   3  16    6.10    0.28
 -14  -4  15    1.72    0.49
 -15  -3  15    3.34    0.47
 -16  -2  15    1.54    0.25
 -17  -1  15    2.28    0.28
 -18   0  15    0.15    0.24
 -19   1  15    2.61    0.30
 -20   2  15    4.30    0.30
 -21   3  15    2.06    0.19
 -22   4  15    0.73    0.15
 -14  -4  14    0.08    0.31
 -15  -3  14    5.39    0.54
 -16  -2  14    6.88    0.39
 -17  -1  14   36.49    1.10
 -18   0  14    3.42    0.32
 -19   1  14    0.81    0.19
 -20   2  14    0.35    0.14
 -21   3  14    0.56    0.15
 -22   4  14    0.24    0.10
 -14  -4  13    0.00    0.28
 -15  -3  13    3.54    0.40
 -16  -2  13   31.42    0.97
 -17  -1  13   28.76    0.91
 -18   0  13    0.50    0.17
 -19   1  13    0.08    0.17
 -20   2  13    4.64    0.26
 -21   3  13    0.08    0.12
 -22   4  13    1.93    0.18
 -14  -4  12    0.27    0.29
 -15  -3  12    1.95    0.33
 -16  -2  12   10.28    0.46
 -17  -1  12   14.96    0.57
 -18   0  12    3.84    0.31
 -19   1  12    4.40    0.28
 -20   2  12    5.93    0.27
 -21   3  12    0.51    0.14
 -22   4  12    2.11    0.19
 -13  -5  11    0.29    0.30
 -14  -4  11    0.40    0.28
 -15  -3  11    0.38    0.19
 -16  -2  11    0.47    0.17
 -17  -1  11    9.67    0.44
 -18   0  11    0.00    0.26
 -19   1  11    0.23    0.14
 -20   2  11    3.18    0.23
 -21   3  11    0.31    0.12
 -22   4  11    0.11    0.11
 -13  -5  10    6.73    0.57
 -14  -4  10    0.56    0.30
 -15  -3  10    0.16    0.16
 -16  -2  10    7.39    0.39
 -17  -1  10    2.88    0.39
 -18   0  10   29.73    1.02
 -19   1  10   13.62    0.50
 -20   2  10    0.43    0.14
 -21   3  10    0.39    0.12
 -22   4  10    0.73    0.15
 -13  -5   9    2.71    0.39
 -14  -4   9    1.09    0.43
 -15  -3   9   10.84    0.41
 -16  -2   9    3.62    0.30
 -17  -1   9  105.20    3.03
 -18   0   9    0.00    0.20
 -19   1   9    1.95    0.35
 -20   2   9   14.36    0.41
 -21   3   9    0.03    0.11
 -22   4   9    0.31    0.12
 -23   5   9    0.05    0.12
 -13  -5   8    0.31    0.25
 -14  -4   8    1.89    0.46
 -15  -3   8    0.00    0.25
 -16  -2   8    2.69    0.29
 -17  -1   8    1.01    0.26
 -18   0   8   55.25    2.39
 -19   1   8   20.86    0.78
 -20   2   8    4.96    0.24
 -21   3   8    2.02    0.21
 -22   4   8    1.86    0.20
 -23   5   8    0.10    0.13
 -13  -5   7    1.39    0.29
 -14  -4   7    8.41    0.62
 -15  -3   7    0.87    0.30
 -16  -2   7    1.68    0.27
 -17  -1   7    0.31    0.37
 -18   0   7    0.08    0.19
 -19   1   7    2.49    0.51
 -20   2   7    1.88    0.21
 -21   3   7   11.58    0.42
 -22   4   7    0.60    0.16
 -23   5   7    0.68    0.20
 -13  -5   6    2.29    0.43
 -14  -4   6   17.02    0.92
 -15  -3   6    0.12    0.24
 -16  -2   6    0.23    0.17
 -17  -1   6   47.89    1.49
 -18   0   6   60.12    1.77
 -19   1   6    0.90    0.34
 -20   2   6   15.21    0.50
 -21   3   6    0.09    0.13
 -22   4   6    0.45    0.14
 -23   5   6    0.00    0.15
 -13  -5   5    2.23    0.48
 -14  -4   5    1.18    0.34
 -15  -3   5    2.74    0.37
 -16  -2   5    0.69    0.25
 -17  -1   5   53.08    1.62
 -18   0   5    0.11    0.16
 -20   2   5    8.27    0.35
 -21   3   5    1.83    0.24
 -22   4   5    3.54    0.28
 -23   5   5    0.19    0.17
 -13  -5   4    0.00    0.30
 -15  -3   4    0.10    0.22
 -16  -2   4   32.27    1.10
 -17  -1   4    9.42    0.48
 -18   0   4   79.47    2.26
 -19   1   4    0.93    0.25
 -20   2   4    2.04    0.26
 -21   3   4    2.45    0.26
 -22   4   4    0.13    0.16
 -23   5   4    0.00    0.19
 -13  -5   3    0.69    0.34
 -14  -4   3    0.19    0.21
 -15  -3   3   33.34    1.02
 -16  -2   3   72.79    2.16
 -17  -1   3    3.33    0.34
 -18   0   3    0.90    0.28
 -19   1   3    0.66    0.20
 -20   2   3  157.91    3.42
 -21   3   3    0.14    0.14
 -22   4   3    0.49    0.39
 -23   5   3    0.06    0.25
 -13  -5   2    2.19    0.53
 -14  -4   2    4.74    0.35
 -15  -3   2    0.84    0.23
 -16  -2   2   36.90    1.21
 -17  -1   2   14.32    0.57
 -18   0   2   58.84    1.69
 -19   1   2   13.38    0.74
 -20   2   2   51.39    1.20
 -21   3   2    5.80    0.34
 -22   4   2    0.48    0.49
 -13  -5   1   10.36    0.53
 -14  -4   1    0.58    0.20
 -15  -3   1    1.65    0.25
 -16  -2   1   66.58    1.98
 -17  -1   1   32.46    1.03
 -18   0   1    0.06    0.13
 -19   1   1    2.52    0.40
 -20   2   1    4.00    0.50
 -21   3   1    8.13    0.41
 -22   4   1    1.55    0.36
 -13  -5   0    1.38    0.30
 -14  -4   0    0.58    0.20
 -15  -3   0   12.55    0.47
 -16  -2   0   17.23    0.72
 -17  -1   0    3.71    0.35
 -18   0   0   20.56    0.66
 -19   1   0    2.15    0.42
 -20   2   0    0.73    0.32
 -21   3   0    5.32    0.40
 -13  -5  -1    0.91    0.28
 -14  -4  -1    1.36    0.31
 -15  -3  -1    4.17    0.33
 -16  -2  -1   16.27    0.69
 -17  -1  -1    0.64    0.21
 -18   0  -1    0.15    0.13
 -19   1  -1    0.09    0.26
 -20   2  -1    3.53    0.51
 -21   3  -1    0.13    0.29
 -13  -5  -2    0.14    0.17
 -14  -4  -2    6.09    0.50
 -15  -3  -2    0.66    0.20
 -16  -2  -2    0.47    0.42
 -17  -1  -2   17.10    0.64
 -18   0  -2   84.75    2.37
 -19   1  -2    0.00    0.22
 -20   2  -2    0.11    0.26
 -13  -5  -3    0.16    0.15
 -14  -4  -3   12.55    0.67
 -15  -3  -3    0.88    0.24
 -16  -2  -3    3.60    0.45
 -19   1  -3    1.40    0.38
 -20   2  -3    0.90    0.24
 -21   3  -3    0.16    0.29
 -13  -5  -4    0.46    0.15
 -14  -4  -4    0.89    0.28
 -15  -3  -4   44.90    1.29
 -16  -2  -4    1.70    0.39
 -17  -1  -4   18.08    0.98
 -20   2  -4   13.32    0.53
 -13  -5  -5    0.36    0.15
 -14  -4  -5    8.01    0.40
 -15  -3  -5   10.48    0.49
 -16  -2  -5    2.06    0.30
 -19   1  -5    2.47    0.32
 -20   2  -5    6.76    0.43
 -21   3  -5    4.08    0.40
 -13  -5  -6    0.00    0.14
 -14  -4  -6    0.15    0.15
 -15  -3  -6    0.47    0.16
 -16  -2  -6   10.30    0.38
 -17  -1  -6    0.59    0.29
 -18   0  -6   46.70    1.42
 -19   1  -6    1.39    0.23
 -20   2  -6    3.37    0.36
 -21   3  -6    0.30    0.21
 -13  -5  -7    0.04    0.13
 -14  -4  -7    5.92    0.28
 -15  -3  -7   13.07    0.43
 -16  -2  -7    0.35    0.19
 -18   0  -7    0.18    0.33
 -19   1  -7    2.37    0.42
 -20   2  -7    8.07    0.44
 -21   3  -7    3.68    0.36
 -13  -5  -8    0.40    0.13
 -14  -4  -8    0.32    0.14
 -15  -3  -8    0.35    0.16
 -16  -2  -8    2.17    0.27
 -17  -1  -8    0.42    0.23
 -18   0  -8  108.90    2.90
 -19   1  -8    0.76    0.21
 -20   2  -8    0.40    0.20
 -21   3  -8    1.64    0.27
 -22   4  -8    0.00    0.33
 -14  -4  -9    0.14    0.13
 -15  -3  -9    6.27    0.31
 -16  -2  -9    0.94    0.19
 -17  -1  -9    0.06    0.23
 -18   0  -9    0.11    0.18
 -19   1  -9    0.37    0.20
 -20   2  -9   16.00    0.60
 -21   3  -9    0.25    0.17
 -22   4  -9    2.91    0.48
 -14  -4 -10    1.08    0.18
 -15  -3 -10    0.43    0.16
 -16  -2 -10    7.44    0.45
 -17  -1 -10    0.71    0.28
 -18   0 -10   62.98    1.76
 -19   1 -10   16.31    0.62
 -20   2 -10    5.82    0.38
 -21   3 -10    3.71    0.29
 -14  -4 -11    0.23    0.12
 -15  -3 -11    1.39    0.29
 -16  -2 -11    6.55    0.55
 -17  -1 -11    2.39    0.34
 -18   0 -11    0.19    0.19
 -19   1 -11    1.16    0.26
 -20   2 -11    3.06    0.40
 -21   3 -11    3.69    0.27
 -14  -4 -12    4.64    0.26
 -15  -3 -12    1.08    0.40
 -16  -2 -12    0.38    0.20
 -17  -1 -12    0.15    0.24
 -18   0 -12  108.67    2.40
 -19   1 -12    0.01    0.18
 -20   2 -12    0.92    0.21
 -21   3 -12    0.28    0.13
 -14  -4 -13    0.28    0.13
 -15  -3 -13    2.82    0.30
 -16  -2 -13    2.25    0.40
 -18   0 -13    0.31    0.18
 -19   1 -13    7.21    0.39
 -20   2 -13    7.27    0.34
 -21   3 -13    4.13    0.23
 -15  -3 -14    1.45    0.26
 -16  -2 -14    0.62    0.27
 -17  -1 -14    0.68    0.24
 -18   0 -14    0.65    0.20
 -19   1 -14    6.51    0.35
 -20   2 -14    0.04    0.12
 -21   3 -14    1.71    0.25
 -15  -3 -15    0.72    0.23
 -16  -2 -15    0.00    0.18
 -17  -1 -15    1.58    0.40
 -18   0 -15    0.02    0.20
 -19   1 -15    1.19    0.24
 -20   2 -15    0.40    0.12
 -16  -2 -16    0.00    0.16
 -17  -1 -16    0.73    0.24
 -18   0 -16    1.61    0.32
 -19   1 -16    0.11    0.14
 -20   2 -16    2.36    0.19
 -16  -2 -17    1.09    0.27
 -17  -1 -17    1.37    0.38
 -19   1 -17    0.11    0.14
 -19  -1  22    0.20    0.17
 -18  -2  21    3.06    0.29
 -19  -1  21    0.06    0.15
 -20   0  21    0.05    0.31
 -18  -2  20    0.50    0.16
 -19  -1  20    1.31    0.25
 -20   0  20    0.00    0.27
 -21   1  20    2.01    0.56
 -17  -3  19    1.27    0.29
 -18  -2  19    5.32    0.33
 -19  -1  19    1.88    0.27
 -20   0  19    0.04    0.17
 -21   1  19    2.66    0.58
 -22   2  19    0.21    0.26
 -17  -3  18    0.05    0.18
 -18  -2  18    2.90    0.29
 -19  -1  18   18.36    0.64
 -20   0  18   12.18    0.59
 -21   1  18    0.51    0.34
 -22   2  18    0.02    0.17
 -23   3  18    0.75    0.25
 -17  -3  17    1.07    0.27
 -18  -2  17    1.48    0.29
 -19  -1  17   32.61    1.00
 -20   0  17    0.27    0.18
 -21   1  17    0.87    0.28
 -22   2  17    3.27    0.30
 -23   3  17    0.11    0.14
 -17  -3  16    0.52    0.18
 -18  -2  16    0.47    0.18
 -19  -1  16    0.21    0.17
 -20   0  16    4.20    0.35
 -21   1  16    2.96    0.35
 -22   2  16    1.29    0.24
 -23   3  16    0.09    0.12
 -17  -3  15    0.28    0.18
 -18  -2  15    0.29    0.14
 -19  -1  15    2.52    0.29
 -20   0  15    0.27    0.23
 -21   1  15    0.26    0.17
 -22   2  15    1.19    0.19
 -23   3  15    0.48    0.13
 -24   4  15    0.04    0.11
 -16  -4  14    0.93    0.36
 -17  -3  14    0.91    0.24
 -18  -2  14    9.07    0.35
 -19  -1  14    1.00    0.22
 -20   0  14    0.25    0.18
 -21   1  14    3.36    0.30
 -22   2  14    0.65    0.16
 -23   3  14    0.04    0.11
 -24   4  14    1.15    0.17
 -16  -4  13    1.76    0.46
 -17  -3  13    3.11    0.34
 -18  -2  13    7.06    0.32
 -19  -1  13    0.17    0.19
 -20   0  13    0.00    0.16
 -21   1  13    2.60    0.28
 -22   2  13   17.50    0.49
 -23   3  13    2.16    0.21
 -24   4  13    2.08    0.18
 -16  -4  12    0.39    0.31
 -17  -3  12    3.51    0.36
 -18  -2  12    0.48    0.15
 -19  -1  12    4.02    0.28
 -20   0  12   41.71    1.21
 -21   1  12    2.37    0.23
 -22   2  12    1.56    0.22
 -23   3  12    2.70    0.22
 -24   4  12    0.09    0.14
 -15  -5  11    0.82    0.30
 -16  -4  11    0.13    0.30
 -17  -3  11    7.98    0.45
 -18  -2  11    9.40    0.36
 -19  -1  11    0.69    0.17
 -20   0  11    0.12    0.17
 -21   1  11    8.48    0.31
 -22   2  11    1.99    0.22
 -23   3  11    0.12    0.12
 -24   4  11    6.14    0.27
 -15  -5  10    0.00    0.30
 -16  -4  10    0.70    0.32
 -17  -3  10    5.94    0.43
 -18  -2  10    0.21    0.17
 -19  -1  10   13.46    0.42
 -20   0  10   53.11    1.50
 -21   1  10    3.56    0.25
 -22   2  10    2.24    0.22
 -23   3  10    3.25    0.22
 -24   4  10    6.65    0.29
 -15  -5   9    4.58    0.55
 -16  -4   9    5.33    0.54
 -17  -3   9    0.31    0.24
 -18  -2   9   10.45    0.37
 -19  -1   9    1.57    0.26
 -20   0   9    0.60    0.24
 -21   1   9    1.88    0.26
 -22   2   9    2.96    0.23
 -23   3   9    0.58    0.13
 -24   4   9    0.24    0.13
 -15  -5   8    0.00    0.35
 -16  -4   8    3.53    0.49
 -17  -3   8   17.61    0.95
 -18  -2   8    0.05    0.14
 -19  -1   8   21.75    0.81
 -20   0   8   64.95    2.80
 -22   2   8    3.20    0.23
 -23   3   8   26.56    0.67
 -24   4   8    1.10    0.20
 -25   5   8    0.04    0.14
 -15  -5   7    2.09    0.55
 -16  -4   7    5.75    0.56
 -17  -3   7    0.31    0.27
 -18  -2   7    8.89    0.51
 -19  -1   7    4.34    0.47
 -20   0   7    0.53    0.33
 -21   1   7    0.91    0.48
 -22   2   7    0.31    0.14
 -23   3   7   26.73    0.67
 -24   4   7    1.87    0.22
 -25   5   7    0.06    0.14
 -15  -5   6    1.01    0.30
 -16  -4   6    0.07    0.31
 -17  -3   6    1.99    0.44
 -18  -2   6    1.22    0.42
 -19  -1   6    1.61    0.50
 -20   0   6   21.33    0.77
 -21   1   6    3.74    0.75
 -22   2   6   11.05    0.40
 -23   3   6    0.05    0.14
 -24   4   6    0.01    0.14
 -25   5   6    0.03    0.16
 -15  -5   5    6.25    0.59
 -17  -3   5    1.24    0.31
 -18  -2   5   24.55    1.14
 -19  -1   5   11.02    0.84
 -20   0   5    0.07    0.18
 -21   1   5   51.86    2.30
 -22   2   5    2.90    0.26
 -23   3   5    7.64    0.35
 -24   4   5    2.36    0.26
 -25   5   5    0.20    0.19
 -15  -5   4    3.42    0.55
 -16  -4   4   14.58    0.64
 -17  -3   4   41.01    1.23
 -18  -2   4    4.90    0.46
 -19  -1   4    1.10    0.32
 -20   0   4  123.78    3.48
 -21   1   4    0.94    0.39
 -22   2   4    9.67    0.39
 -23   3   4    9.73    0.40
 -24   4   4    0.82    0.36
 -25   5   4    0.00    0.23
 -16  -4   3    0.13    0.20
 -17  -3   3    2.17    0.37
 -18  -2   3   28.97    1.05
 -19  -1   3    0.37    0.23
 -20   0   3    0.07    0.17
 -21   1   3   24.18    1.23
 -22   2   3   57.16    1.54
 -23   3   3    5.89    0.33
 -15  -5   2    3.22    0.37
 -16  -4   2    1.08    0.22
 -17  -3   2    2.86    0.31
 -18  -2   2  121.83    3.50
 -19  -1   2   13.01    0.59
 -20   0   2   32.89    1.02
 -21   1   2    0.18    0.31
 -22   2   2    0.38    0.19
 -23   3   2   10.25    0.43
 -15  -5   1    1.32    0.33
 -16  -4   1    0.34    0.19
 -17  -3   1   29.17    0.77
 -18  -2   1   44.91    1.44
 -19  -1   1    2.11    0.37
 -20   0   1    0.05    0.15
 -21   1   1    2.87    0.55
 -22   2   1   23.41    0.59
 -23   3   1    1.20    0.23
 -24   4   1    0.28    0.25
 -15  -5   0    1.07    0.29
 -16  -4   0    1.46    0.32
 -17  -3   0   28.40    0.76
 -18  -2   0    7.32    0.60
 -19  -1   0    2.45    0.40
 -20   0   0   11.61    0.47
 -21   1   0    0.46    0.34
 -22   2   0    6.95    0.38
 -23   3   0   17.35    0.66
 -24   4   0    0.05    0.30
 -15  -5  -1    0.77    0.20
 -16  -4  -1    0.84    0.27
 -17  -3  -1    4.60    0.36
 -18  -2  -1    3.56    0.51
 -19  -1  -1    0.36    0.35
 -20   0  -1    0.20    0.16
 -21   1  -1   21.71    1.11
 -22   2  -1    8.88    0.41
 -23   3  -1    0.31    0.30
 -15  -5  -2    2.13    0.26
 -16  -4  -2    1.76    0.40
 -17  -3  -2   17.23    0.72
 -18  -2  -2    3.31    0.51
 -19  -1  -2    0.19    0.27
 -20   0  -2    0.04    0.26
 -21   1  -2    6.17    0.70
 -22   2  -2    2.78    0.39
 -23   3  -2    0.00    0.41
 -15  -5  -3    0.35    0.16
 -16  -4  -3   14.02    0.72
 -17  -3  -3   17.03    0.59
 -18  -2  -3    6.02    0.48
 -19  -1  -3    1.46    0.48
 -21   1  -3   12.81    0.88
 -22   2  -3    1.84    0.26
 -23   3  -3    0.10    0.29
 -15  -5  -4    0.68    0.24
 -16  -4  -4    0.34    0.25
 -17  -3  -4   14.56    0.59
 -18  -2  -4   13.62    0.64
 -21   1  -4    5.57    0.41
 -22   2  -4    0.47    0.21
 -23   3  -4    0.82    0.26
 -15  -5  -5    0.78    0.23
 -16  -4  -5    0.35    0.19
 -17  -3  -5    0.55    0.19
 -18  -2  -5    6.83    0.51
 -19  -1  -5    3.01    0.55
 -20   0  -5    0.28    0.28
 -21   1  -5    4.31    0.39
 -22   2  -5    0.56    0.21
 -23   3  -5    0.14    0.22
 -15  -5  -6    0.26    0.14
 -16  -4  -6    0.46    0.16
 -17  -3  -6    9.80    0.46
 -18  -2  -6    5.64    0.88
 -19  -1  -6    2.15    0.43
 -20   0  -6   15.14    0.55
 -21   1  -6   13.13    0.51
 -22   2  -6    0.07    0.19
 -23   3  -6    0.45    0.22
 -15  -5  -7    3.29    0.24
 -16  -4  -7    3.43    0.25
 -17  -3  -7    0.37    0.16
 -18  -2  -7    9.33    0.45
 -19  -1  -7    0.96    0.28
 -20   0  -7    0.26    0.21
 -21   1  -7   10.24    0.47
 -22   2  -7    4.01    0.36
 -23   3  -7    0.35    0.19
 -16  -4  -8    0.24    0.14
 -17  -3  -8    1.23    0.24
 -18  -2  -8    0.28    0.19
 -19  -1  -8    1.10    0.31
 -20   0  -8   47.44    1.36
 -21   1  -8    0.59    0.21
 -22   2  -8    0.61    0.20
 -23   3  -8    0.00    0.17
 -16  -4  -9    0.41    0.13
 -17  -3  -9    0.68    0.20
 -18  -2  -9   13.87    0.59
 -19  -1  -9    0.37    0.29
 -20   0  -9    0.00    0.34
 -21   1  -9    0.29    0.20
 -22   2  -9    1.35    0.31
 -23   3  -9    0.34    0.16
 -16  -4 -10    0.46    0.13
 -17  -3 -10    0.87    0.23
 -19  -1 -10   13.78    0.70
 -20   0 -10   19.69    0.71
 -21   1 -10    0.26    0.21
 -22   2 -10    0.17    0.18
 -23   3 -10    3.04    0.26
 -16  -4 -11    4.69    0.25
 -17  -3 -11    0.46    0.25
 -18  -2 -11    0.00    0.24
 -19  -1 -11    1.81    0.32
 -20   0 -11    0.30    0.22
 -21   1 -11   35.68    1.08
 -22   2 -11    0.15    0.16
 -23   3 -11    0.72    0.15
 -16  -4 -12    0.31    0.15
 -17  -3 -12    4.48    0.38
 -18  -2 -12    0.02    0.23
 -19  -1 -12    0.36    0.25
 -20   0 -12    1.19    0.21
 -21   1 -12    3.28    0.34
 -22   2 -12    1.28    0.21
 -23   3 -12    5.63    0.27
 -17  -3 -13    0.00    0.17
 -18  -2 -13    0.63    0.22
 -19  -1 -13    6.65    0.44
 -20   0 -13    0.33    0.19
 -21   1 -13    0.14    0.16
 -22   2 -13    3.08    0.25
 -23   3 -13    0.36    0.12
 -17  -3 -14    3.99    0.31
 -18  -2 -14    1.11    0.35
 -19  -1 -14    6.33    0.53
 -20   0 -14    0.05    0.16
 -21   1 -14    0.72    0.19
 -22   2 -14    0.23    0.12
 -17  -3 -15    3.12    0.27
 -18  -2 -15    1.31    0.31
 -19  -1 -15    1.20    0.38
 -20   0 -15    0.10    0.16
 -21   1 -15    9.13    0.37
 -22   2 -15    0.18    0.10
 -18  -2 -16    1.68    0.27
 -19  -1 -16    0.10    0.21
 -20   0 -16    7.53    0.40
 -21   1 -16    0.20    0.13
 -19  -1 -17    0.00    0.26
 -21   1 -17    0.15    0.33
 -21  -1  22    1.82    0.28
 -20  -2  21    0.21    0.15
 -21  -1  21    1.35    0.29
 -22   0  21    0.00    0.22
 -20  -2  20    0.11    0.16
 -21  -1  20    1.92    0.27
 -22   0  20    0.28    0.19
 -19  -3  19    0.12    0.18
 -20  -2  19    2.18    0.27
 -21  -1  19    3.63    0.31
 -22   0  19    0.00    0.17
 -23   1  19    1.96    0.65
 -24   2  19    2.14    0.48
 -19  -3  18    1.63    0.31
 -20  -2  18    0.55    0.34
 -21  -1  18    0.03    0.16
 -22   0  18    0.51    0.20
 -23   1  18    3.37    0.58
 -24   2  18    0.55    0.23
 -25   3  18    2.44    0.30
 -19  -3  17    1.93    0.30
 -20  -2  17    6.17    0.36
 -21  -1  17    2.47    0.31
 -22   0  17    1.43    0.48
 -23   1  17    0.21    0.24
 -24   2  17    1.22    0.27
 -25   3  17    0.00    0.14
 -18  -4  16    1.55    0.38
 -19  -3  16    7.18    0.39
 -20  -2  16    0.15    0.18
 -21  -1  16    3.42    0.34
 -22   0  16    0.28    0.20
 -23   1  16    0.18    0.18
 -24   2  16    2.08    0.52
 -25   3  16    0.16    0.13
 -19  -3  15    0.39    0.20
 -20  -2  15    5.56    0.37
 -21  -1  15    0.54    0.19
 -22   0  15    0.08    0.19
 -23   1  15    0.50    0.18
 -24   2  15    4.68    0.29
 -25   3  15    0.04    0.13
 -26   4  15    5.03    0.28
 -19  -3  14    0.64    0.33
 -20  -2  14    0.59    0.19
 -21  -1  14    3.69    0.33
 -22   0  14   29.61    0.94
 -23   1  14    2.47    0.29
 -24   2  14    1.31    0.22
 -25   3  14    0.08    0.13
 -26   4  14    1.25    0.17
 -18  -4  13    1.44    0.54
 -19  -3  13    7.67    0.44
 -20  -2  13    5.04    0.36
 -21  -1  13    3.62    0.32
 -22   0  13    0.36    0.19
 -23   1  13    2.78    0.26
 -24   2  13    2.46    0.25
 -25   3  13    0.03    0.13
 -26   4  13    2.72    0.19
 -18  -4  12    0.19    0.35
 -19  -3  12   23.58    0.80
 -20  -2  12    5.95    0.38
 -21  -1  12    2.54    0.30
 -22   0  12    8.18    0.42
 -23   1  12    0.28    0.16
 -24   2  12    0.39    0.14
 -25   3  12    2.07    0.22
 -26   4  12    0.13    0.11
 -17  -5  11    0.37    0.29
 -18  -4  11    0.00    0.33
 -19  -3  11    0.19    0.22
 -20  -2  11    2.91    0.33
 -21  -1  11    9.10    0.41
 -22   0  11    0.11    0.18
 -23   1  11    6.28    0.30
 -24   2  11    5.24    0.27
 -25   3  11    0.06    0.13
 -26   4  11    0.70    0.13
 -17  -5  10    1.09    0.30
 -18  -4  10    0.00    0.32
 -19  -3  10    6.37    0.45
 -20  -2  10    0.42    0.19
 -21  -1  10    3.55    0.32
 -22   0  10   25.75    1.13
 -23   1  10    6.51    0.34
 -24   2  10    1.81    0.24
 -25   3  10    0.53    0.15
 -26   4  10    0.17    0.12
 -17  -5   9    0.00    0.30
 -18  -4   9    1.45    0.37
 -19  -3   9    3.99    0.43
 -20  -2   9   16.04    0.59
 -21  -1   9    2.04    0.27
 -22   0   9    0.07    0.25
 -23   1   9    6.99    0.34
 -24   2   9    0.03    0.13
 -25   3   9    3.04    0.25
 -26   4   9    0.08    0.12
 -17  -5   8    0.70    0.35
 -18  -4   8    0.60    0.34
 -19  -3   8   35.00    1.56
 -20  -2   8    5.46    0.40
 -21  -1   8    0.44    0.70
 -22   0   8  318.64   12.51
 -23   1   8    9.64    0.42
 -24   2   8    2.96    0.25
 -25   3   8    3.14    0.25
 -26   4   8    2.85    0.23
 -17  -5   7    0.00    0.29
 -18  -4   7    2.07    0.50
 -19  -3   7    8.13    0.62
 -20  -2   7    2.66    0.39
 -21  -1   7    1.14    0.50
 -22   0   7    0.25    0.40
 -23   1   7    0.30    0.41
 -24   2   7    1.13    0.22
 -25   3   7    5.47    0.30
 -26   4   7    0.07    0.14
 -17  -5   6    3.10    0.49
 -18  -4   6    8.32    0.64
 -19  -3   6    1.09    0.29
 -20  -2   6   17.15    0.91
 -21  -1   6    4.37    0.82
 -22   0   6   67.50    2.87
 -23   1   6    0.56    0.51
 -24   2   6    0.24    0.15
 -25   3   6   27.89    0.82
 -26   4   6    0.00    0.14
 -27   5   6    0.50    0.19
 -17  -5   5    0.00    0.41
 -18  -4   5    0.55    0.27
 -19  -3   5   13.01    0.59
 -20  -2   5    8.27    0.63
 -21  -1   5   47.25    2.19
 -22   0   5    0.00    0.32
 -23   1   5   16.42    1.14
 -24   2   5    9.64    0.39
 -25   3   5   43.05    1.20
 -26   4   5    0.12    0.16
 -27   5   5    0.57    0.24
 -18  -4   4   11.62    0.45
 -19  -3   4    2.73    0.35
 -20  -2   4    1.98    0.60
 -21  -1   4    1.24    0.46
 -22   0   4   16.13    0.65
 -23   1   4    7.70    0.86
 -24   2   4   11.64    0.44
 -25   3   4   47.01    1.30
 -26   4   4    0.88    0.22
 -17  -5   3    0.19    0.29
 -18  -4   3   10.62    0.43
 -19  -3   3    5.27    0.38
 -20  -2   3  153.01    5.45
 -21  -1   3   19.85    0.82
 -22   0   3    0.11    0.20
 -23   1   3   38.80    1.84
 -24   2   3    0.06    0.17
 -25   3   3   49.48    1.37
 -26   4   3    1.98    0.33
 -17  -5   2    0.27    0.22
 -18  -4   2    0.23    0.20
 -19  -3   2    0.34    0.27
 -20  -2   2   53.64    1.31
 -21  -1   2    0.34    0.28
 -22   0   2    5.53    0.40
 -23   1   2    1.77    0.69
 -24   2   2   17.22    0.53
 -25   3   2    0.26    0.19
 -26   4   2    1.14    0.28
 -17  -5   1    0.78    0.21
 -18  -4   1   25.45    0.71
 -19  -3   1    5.35    0.47
 -20  -2   1    4.42    0.43
 -21  -1   1    2.76    0.42
 -22   0   1    0.16    0.21
 -23   1   1    3.27    0.71
 -24   2   1    0.26    0.20
 -25   3   1    3.30    0.36
 -26   4   1    0.00    0.26
 -17  -5   0    0.93    0.28
 -18  -4   0   21.00    0.79
 -19  -3   0    2.10    0.31
 -20  -2   0    1.26    0.27
 -21  -1   0    0.58    0.30
 -22   0   0   58.75    1.72
 -23   1   0    2.56    0.69
 -24   2   0    0.77    0.23
 -25   3   0    5.29    0.44
 -26   4   0    0.00    0.38
 -17  -5  -1    1.13    0.27
 -18  -4  -1   36.47    1.46
 -19  -3  -1    7.19    0.51
 -20  -2  -1    2.61    0.43
 -21  -1  -1   24.14    0.92
 -22   0  -1    0.00    0.21
 -23   1  -1   37.69    1.78
 -24   2  -1    0.38    0.22
 -17  -5  -2    0.06    0.17
 -18  -4  -2    1.76    0.38
 -19  -3  -2    3.76    0.44
 -20  -2  -2    0.46    0.28
 -21  -1  -2    3.90    0.92
 -22   0  -2    5.20    0.71
 -23   1  -2   11.42    0.50
 -24   2  -2    4.42    0.36
 -25   3  -2    0.96    0.40
 -17  -5  -3    0.00    0.16
 -18  -4  -3    0.87    0.26
 -19  -3  -3    4.75    0.37
 -20  -2  -3    0.68    0.29
 -21  -1  -3   13.15    1.10
 -23   1  -3    2.63    0.37
 -24   2  -3    1.93    0.29
 -25   3  -3    0.28    0.29
 -17  -5  -4    0.15    0.16
 -18  -4  -4    0.04    0.19
 -19  -3  -4    0.30    0.22
 -20  -2  -4   15.78    0.66
 -21  -1  -4    5.79    0.45
 -22   0  -4   70.24    1.64
 -23   1  -4    2.57    0.38
 -24   2  -4    1.66    0.24
 -25   3  -4    2.73    0.64
 -17  -5  -5    1.78    0.23
 -18  -4  -5    0.42    0.17
 -19  -3  -5    0.02    0.18
 -20  -2  -5    7.51    0.51
 -21  -1  -5    5.34    0.40
 -22   0  -5    0.07    0.21
 -23   1  -5   16.19    0.57
 -24   2  -5    3.45    0.35
 -25   3  -5    0.38    0.22
 -17  -5  -6    0.61    0.21
 -18  -4  -6    0.00    0.22
 -19  -3  -6    4.03    0.36
 -20  -2  -6    3.39    0.46
 -21  -1  -6   13.61    0.54
 -22   0  -6    1.29    0.24
 -23   1  -6    6.26    0.39
 -24   2  -6    2.23    0.40
 -25   3  -6    0.00    0.20
 -18  -4  -7    1.64    0.25
 -19  -3  -7    5.26    0.37
 -20  -2  -7    8.16    0.43
 -21  -1  -7    9.19    0.49
 -22   0  -7    0.26    0.21
 -23   1  -7    0.25    0.20
 -24   2  -7    3.20    0.35
 -25   3  -7    0.88    0.22
 -18  -4  -8    1.50    0.23
 -19  -3  -8    0.62    0.18
 -20  -2  -8    0.71    0.22
 -21  -1  -8    1.23    0.38
 -22   0  -8   33.70    1.03
 -23   1  -8    4.16    0.35
 -24   2  -8    0.08    0.18
 -25   3  -8    2.13    0.28
 -18  -4  -9    0.88    0.17
 -19  -3  -9    6.42    0.37
 -20  -2  -9   16.28    0.65
 -21  -1  -9    0.00    0.27
 -22   0  -9    0.02    0.20
 -23   1  -9    0.16    0.20
 -24   2  -9    1.51    0.31
 -25   3  -9    0.19    0.14
 -18  -4 -10    1.26    0.21
 -19  -3 -10    0.97    0.24
 -20  -2 -10    5.84    0.45
 -21  -1 -10    0.42    0.51
 -22   0 -10   47.95    1.39
 -23   1 -10    9.44    0.46
 -24   2 -10    1.69    0.29
 -25   3 -10    1.79    0.23
 -18  -4 -11    0.00    0.13
 -19  -3 -11    1.63    0.27
 -20  -2 -11    2.34    0.44
 -21  -1 -11   35.00    1.09
 -22   0 -11    0.23    0.22
 -23   1 -11    2.66    0.34
 -24   2 -11    0.49    0.16
 -25   3 -11    0.00    0.12
 -19  -3 -12    1.75    0.31
 -20  -2 -12    1.55    0.40
 -21  -1 -12    2.62    0.40
 -22   0 -12    1.43    0.52
 -23   1 -12    0.37    0.22
 -24   2 -12    0.61    0.15
 -25   3 -12    3.79    0.22
 -19  -3 -13    0.74    0.19
 -20  -2 -13    6.94    0.49
 -21  -1 -13    0.17    0.21
 -22   0 -13    0.08    0.16
 -23   1 -13    1.87    0.25
 -24   2 -13    2.52    0.22
 -19  -3 -14   10.20    0.50
 -21  -1 -14    1.14    0.39
 -22   0 -14    3.24    0.26
 -23   1 -14   23.29    0.71
 -24   2 -14    2.57    0.20
 -20  -2 -15    0.96    0.29
 -21  -1 -15    9.66    0.56
 -22   0 -15    0.02    0.16
 -23   1 -15    1.24    0.22
 -24   2 -15    9.40    0.32
 -20  -2 -16    2.28    0.28
 -21  -1 -16    0.00    0.21
 -22   0 -16    6.51    0.50
 -23   1 -16    2.36    0.23
 -23  -1  22    0.65    0.19
 -22  -2  21    0.23    0.16
 -23  -1  21    0.14    0.16
 -24   0  21    0.00    0.20
 -22  -2  20    0.87    0.26
 -23  -1  20    1.03    0.28
 -24   0  20    0.06    0.21
 -21  -3  19    5.23    0.40
 -22  -2  19    0.29    0.17
 -23  -1  19    1.95    0.29
 -24   0  19    0.23    0.20
 -26   2  19    2.13    0.44
 -21  -3  18    3.14    0.36
 -22  -2  18    0.66    0.42
 -23  -1  18    3.63    0.33
 -24   0  18    0.30    0.19
 -25   1  18    0.00    0.39
 -26   2  18    0.08    0.22
 -27   3  18    1.00    0.30
 -21  -3  17   11.44    0.50
 -22  -2  17    4.50    0.34
 -23  -1  17    0.91    0.26
 -24   0  17    0.17    0.20
 -25   1  17    0.31    0.25
 -26   2  17    5.30    0.44
 -27   3  17    0.63    0.17
 -20  -4  16    0.92    0.23
 -21  -3  16    7.99    0.44
 -22  -2  16    2.03    0.31
 -23  -1  16    1.61    0.56
 -24   0  16   62.54    1.79
 -25   1  16    0.37    0.20
 -26   2  16    0.35    0.19
 -27   3  16    0.14    0.13
 -20  -4  15    0.00    0.25
 -21  -3  15    2.44    0.34
 -22  -2  15    1.21    0.31
 -23  -1  15    0.74    0.20
 -24   0  15    0.45    0.42
 -25   1  15    9.92    0.41
 -26   2  15   14.29    0.53
 -27   3  15    0.06    0.15
 -21  -3  14    0.52    0.22
 -22  -2  14    0.92    0.22
 -23  -1  14    3.45    0.35
 -24   0  14    0.31    0.21
 -25   1  14   13.91    0.48
 -26   2  14    0.95    0.24
 -27   3  14    0.03    0.13
 -28   4  14    0.07    0.11
 -20  -4  13    0.27    0.44
 -21  -3  13    0.11    0.22
 -22  -2  13   21.46    0.74
 -23  -1  13    3.25    0.33
 -24   0  13    0.41    0.20
 -25   1  13   12.03    0.44
 -26   2  13    3.61    0.30
 -27   3  13    2.12    0.22
 -28   4  13    1.31    0.17
 -20  -4  12    2.73    0.60
 -21  -3  12    0.24    0.23
 -22  -2  12    2.06    0.33
 -23  -1  12    0.05    0.18
 -24   0  12  130.25    4.88
 -25   1  12    1.17    0.21
 -26   2  12    1.71    0.27
 -27   3  12    0.33    0.14
 -28   4  12    0.70    0.14
 -20  -4  11    5.46    0.63
 -21  -3  11    0.28    0.24
 -22  -2  11    2.72    0.36
 -23  -1  11    7.15    0.40
 -24   0  11    0.00    0.23
 -25   1  11    0.57    0.18
 -26   2  11    0.39    0.15
 -27   3  11    7.22    0.33
 -28   4  11    0.09    0.11
 -19  -5  10    0.80    0.31
 -20  -4  10    1.06    0.40
 -21  -3  10    0.47    0.26
 -22  -2  10    1.90    0.45
 -23  -1  10    6.69    0.52
 -24   0  10    2.05    0.37
 -25   1  10    0.29    0.16
 -26   2  10    0.51    0.15
 -27   3  10    2.79    0.25
 -28   4  10    0.72    0.15
 -19  -5   9    2.02    0.53
 -20  -4   9    9.54    0.74
 -21  -3   9    0.00    0.33
 -22  -2   9    3.30    0.38
 -23  -1   9    8.44    0.57
 -25   1   9   48.54    1.11
 -26   2   9    0.00    0.14
 -27   3   9    5.37    0.30
 -28   4   9    0.38    0.13
 -19  -5   8    0.78    0.36
 -20  -4   8    4.74    0.60
 -21  -3   8    1.88    0.53
 -22  -2   8    4.22    0.41
 -23  -1   8    9.66    0.60
 -24   0   8    2.49    0.49
 -25   1   8    4.95    0.31
 -26   2   8    4.42    0.29
 -27   3   8    1.61    0.24
 -28   4   8    0.11    0.14
 -19  -5   7    0.63    0.38
 -20  -4   7    0.91    0.28
 -21  -3   7   15.31    0.90
 -22  -2   7    0.14    0.34
 -23  -1   7    2.06    0.48
 -24   0   7    0.51    0.51
 -25   1   7    0.66    0.18
 -26   2   7    1.97    0.25
 -27   3   7    0.04    0.14
 -28   4   7    0.94    0.18
 -19  -5   6    2.40    0.70
 -20  -4   6   10.15    0.54
 -21  -3   6    0.38    0.46
 -22  -2   6   11.24    0.61
 -23  -1   6    0.99    0.64
 -24   0   6    4.13    0.78
 -25   1   6    7.77    0.40
 -26   2   6    7.98    0.36
 -27   3   6    0.67    0.16
 -28   4   6    0.40    0.19
 -20  -4   5    6.80    0.48
 -21  -3   5    2.51    0.43
 -22  -2   5    2.45    0.67
 -23  -1   5   18.42    1.29
 -24   0   5    0.22    0.41
 -25   1   5    4.91    0.34
 -26   2   5    9.75    0.37
 -27   3   5   10.99    0.43
 -28   4   5    0.62    0.33
 -20  -4   4    1.48    0.26
 -21  -3   4    3.27    0.36
 -22  -2   4    9.51    0.78
 -23  -1   4    6.69    0.93
 -24   0   4   15.91    1.04
 -25   1   4    4.61    0.34
 -26   2   4    0.46    0.16
 -27   3   4    3.53    0.29
 -28   4   4    0.00    0.16
 -19  -5   3    0.00    0.26
 -20  -4   3    5.50    0.36
 -21  -3   3    0.41    0.24
 -22  -2   3   58.70    1.63
 -23  -1   3   38.10    1.91
 -24   0   3    0.08    0.27
 -25   1   3    0.07    0.19
 -26   2   3    2.59    0.29
 -27   3   3    6.08    0.36
 -28   4   3    2.27    0.29
 -19  -5   2    0.78    0.23
 -20  -4   2    0.86    0.22
 -21  -3   2    8.96    0.43
 -22  -2   2    0.42    0.28
 -23  -1   2    2.77    0.63
 -24   0   2    0.26    0.28
 -25   1   2    2.68    0.51
 -26   2   2   18.55    0.56
 -27   3   2   12.64    0.52
 -28   4   2    0.22    0.21
 -19  -5   1    0.13    0.19
 -20  -4   1    1.45    0.33
 -21  -3   1   10.07    0.44
 -22  -2   1   25.95    0.86
 -23  -1   1    3.99    0.92
 -24   0   1    0.13    0.27
 -25   1   1    3.96    0.46
 -26   2   1    3.80    0.35
 -27   3   1   10.92    0.50
 -28   4   1    0.00    0.30
 -19  -5   0    0.19    0.17
 -20  -4   0    0.07    0.26
 -21  -3   0    7.44    0.61
 -22  -2   0    7.06    0.49
 -23  -1   0    2.95    0.62
 -24   0   0   18.03    0.75
 -25   1   0    7.07    0.49
 -26   2   0    1.07    0.27
 -27   3   0    7.21    0.48
 -19  -5  -1    0.28    0.17
 -20  -4  -1    0.00    0.25
 -21  -3  -1    1.44    0.36
 -22  -2  -1   10.74    0.55
 -23  -1  -1   40.39    2.07
 -24   0  -1    0.00    0.46
 -25   1  -1    0.26    0.21
 -26   2  -1   20.41    0.55
 -27   3  -1    1.43    0.37
 -19  -5  -2    0.00    0.16
 -20  -4  -2    1.29    0.30
 -21  -3  -2   13.25    0.62
 -22  -2  -2    3.13    0.44
 -23  -1  -2   11.51    0.67
 -24   0  -2   32.67    1.08
 -25   1  -2    2.58    0.33
 -26   2  -2    7.31    0.44
 -27   3  -2    0.10    0.37
 -19  -5  -3    0.28    0.15
 -20  -4  -3    8.16    0.54
 -21  -3  -3   22.61    0.67
 -22  -2  -3    2.16    0.36
 -23  -1  -3    2.17    0.52
 -24   0  -3    0.50    0.29
 -25   1  -3   14.20    0.48
 -26   2  -3    0.02    0.22
 -27   3  -3    0.22    0.26
 -19  -5  -4    0.15    0.15
 -20  -4  -4    0.68    0.24
 -21  -3  -4   12.02    0.47
 -22  -2  -4    0.87    0.30
 -23  -1  -4    2.97    0.35
 -24   0  -4   11.95    0.49
 -25   1  -4    1.80    0.36
 -26   2  -4    0.30    0.20
 -19  -5  -5    4.42    0.29
 -20  -4  -5   25.18    1.05
 -21  -3  -5    3.99    0.37
 -22  -2  -5    0.86    0.29
 -23  -1  -5   15.90    0.51
 -24   0  -5    0.00    0.21
 -25   1  -5    0.74    0.31
 -26   2  -5   12.33    0.50
 -27   3  -5    2.98    0.37
 -19  -5  -6    0.21    0.13
 -21  -3  -6    0.16    0.20
 -22  -2  -6    0.08    0.28
 -23  -1  -6    6.17    0.43
 -24   0  -6    1.16    0.25
 -25   1  -6   11.54    0.48
 -26   2  -6    2.25    0.32
 -27   3  -6    1.16    0.25
 -20  -4  -7    0.22    0.16
 -21  -3  -7    4.89    0.36
 -22  -2  -7    3.38    0.37
 -23  -1  -7    0.31    0.24
 -24   0  -7    0.05    0.20
 -25   1  -7   18.35    0.61
 -26   2  -7    1.29    0.25
 -27   3  -7    0.42    0.17
 -20  -4  -8    0.06    0.14
 -21  -3  -8    1.53    0.23
 -22  -2  -8    0.55    0.21
 -23  -1  -8    4.06    0.47
 -24   0  -8    9.78    0.48
 -25   1  -8    2.81    0.45
 -26   2  -8    4.79    0.36
 -27   3  -8    0.00    0.15
 -20  -4  -9    0.44    0.13
 -21  -3  -9    0.69    0.19
 -22  -2  -9    1.39    0.30
 -23  -1  -9    0.00    0.26
 -24   0  -9    0.06    0.38
 -25   1  -9   61.48    1.73
 -26   2  -9    1.81    0.29
 -27   3  -9    0.19    0.14
 -20  -4 -10   12.69    0.42
 -21  -3 -10    3.24    0.30
 -22  -2 -10    0.06    0.23
 -23  -1 -10    9.29    0.55
 -24   0 -10   13.51    0.57
 -25   1 -10    8.98    0.45
 -26   2 -10    1.64    0.25
 -27   3 -10    0.55    0.14
 -20  -4 -11    2.29    0.29
 -21  -3 -11    3.75    0.38
 -22  -2 -11    0.39    0.25
 -23  -1 -11    1.83    0.38
 -24   0 -11    1.56    0.54
 -25   1 -11    0.00    0.17
 -26   2 -11   10.84    0.43
 -27   3 -11    0.31    0.12
 -21  -3 -12    0.02    0.17
 -22  -2 -12    0.89    0.25
 -23  -1 -12    0.30    0.21
 -24   0 -12    5.93    0.34
 -25   1 -12    0.08    0.16
 -26   2 -12    0.58    0.13
 -21  -3 -13    4.43    0.33
 -22  -2 -13    2.88    0.37
 -23  -1 -13    1.49    0.27
 -24   0 -13    0.00    0.15
 -25   1 -13    1.02    0.23
 -26   2 -13    0.54    0.16
 -21  -3 -14    2.05    0.25
 -22  -2 -14    0.29    0.19
 -23  -1 -14   23.09    1.03
 -24   0 -14    4.37    0.27
 -25   1 -14    2.78    0.24
 -26   2 -14    0.02    0.10
 -22  -2 -15    0.11    0.16
 -23  -1 -15    1.29    0.34
 -24   0 -15    0.13    0.19
 -25   1 -15    0.00    0.12
 -23  -1 -16    1.94    0.37
 -25  -1  21    1.04    0.27
 -26   0  21    0.00    0.21
 -24  -2  20    1.19    0.27
 -25  -1  20    0.37    0.17
 -26   0  20   14.53    0.70
 -23  -3  19    0.38    0.20
 -24  -2  19    2.76    0.33
 -25  -1  19    0.36    0.19
 -26   0  19    0.00    0.21
 -23  -3  18    1.40    0.23
 -24  -2  18    0.76    0.26
 -25  -1  18   13.09    0.67
 -26   0  18    0.49    0.22
 -27   1  18    0.42    0.32
 -28   2  18    4.21    0.47
 -29   3  18    0.13    0.21
 -23  -3  17    0.22    0.22
 -24  -2  17    1.33    0.27
 -25  -1  17    2.31    0.72
 -26   0  17    0.00    0.22
 -27   1  17    0.79    0.31
 -28   2  17    0.38    0.22
 -29   3  17    0.21    0.16
 -23  -3  16    0.40    0.23
 -24  -2  16    1.43    0.48
 -25  -1  16    0.00    0.18
 -26   0  16    2.90    0.42
 -27   1  16    0.59    0.24
 -28   2  16    0.37    0.21
 -29   3  16    0.26    0.14
 -22  -4  15    0.97    0.24
 -23  -3  15    1.04    0.31
 -24  -2  15    5.84    0.41
 -25  -1  15   12.19    0.54
 -26   0  15    0.00    0.23
 -27   1  15   25.03    0.82
 -28   2  15    2.65    0.31
 -29   3  15    0.00    0.13
 -22  -4  14    0.23    0.25
 -23  -3  14    0.39    0.23
 -24  -2  14    1.23    0.24
 -25  -1  14   16.95    0.65
 -26   0  14    9.44    0.63
 -27   1  14    0.20    0.20
 -28   2  14    1.01    0.19
 -29   3  14    0.20    0.14
 -30   4  14    0.01    0.11
 -22  -4  13    3.10    0.48
 -23  -3  13    2.18    0.40
 -24  -2  13    3.63    0.37
 -25  -1  13   14.92    0.78
 -26   0  13    0.09    0.25
 -27   1  13    8.71    0.38
 -28   2  13    2.52    0.30
 -29   3  13    1.21    0.22
 -30   4  13    0.27    0.15
 -22  -4  12    3.63    0.52
 -23  -3  12    3.18    0.41
 -24  -2  12    0.02    0.21
 -25  -1  12    1.25    0.29
 -26   0  12    2.14    0.45
 -27   1  12    0.25    0.17
 -28   2  12    3.15    0.29
 -29   3  12    0.08    0.13
 -30   4  12    0.06    0.10
 -22  -4  11    0.26    0.27
 -23  -3  11    0.42    0.26
 -24  -2  11    6.09    0.43
 -25  -1  11    1.27    0.39
 -26   0  11    0.00    0.21
 -27   1  11   11.85    0.42
 -28   2  11    3.89    0.30
 -29   3  11    1.42    0.23
 -30   4  11    0.29    0.11
 -21  -5  10    1.61    0.50
 -22  -4  10    1.20    0.36
 -23  -3  10    3.32    0.45
 -24  -2  10    1.97    0.46
 -25  -1  10    0.28    0.22
 -26   0  10    1.53    0.33
 -27   1  10   13.96    0.45
 -28   2  10    6.24    0.33
 -29   3  10    0.26    0.15
 -30   4  10    0.40    0.13
 -21  -5   9    0.14    0.32
 -22  -4   9    0.28    0.28
 -23  -3   9    1.30    0.36
 -24  -2   9    0.31    0.30
 -25  -1   9   53.73    2.12
 -26   0   9    0.04    0.24
 -27   1   9    1.01    0.18
 -28   2   9    1.36    0.21
 -29   3   9    1.16    0.23
 -30   4   9    0.01    0.12
 -21  -5   8    0.00    0.33
 -22  -4   8    1.59    0.35
 -23  -3   8   34.02    1.59
 -24  -2   8    3.71    0.59
 -25  -1   8    4.46    0.44
 -26   0   8   13.45    0.55
 -27   1   8    1.88    0.29
 -28   2   8    4.64    0.30
 -29   3   8    5.54    0.31
 -30   4   8    0.05    0.13
 -21  -5   7    2.24    0.62
 -22  -4   7    0.47    0.28
 -24  -2   7    0.47    0.29
 -25  -1   7    1.07    0.29
 -26   0   7    0.05    0.22
 -27   1   7   10.21    0.39
 -28   2   7    0.71    0.16
 -29   3   7    5.44    0.31
 -30   4   7    1.17    0.19
 -21  -5   6    1.48    0.51
 -22  -4   6    0.69    0.29
 -23  -3   6    0.00    0.44
 -24  -2   6    0.31    0.30
 -25  -1   6    7.10    0.48
 -26   0   6    5.31    0.48
 -27   1   6   43.35    1.01
 -28   2   6   21.58    0.59
 -29   3   6    0.71    0.20
 -30   4   6    0.05    0.14
 -22  -4   5    4.43    0.48
 -23  -3   5    9.21    0.47
 -24  -2   5   10.48    0.48
 -25  -1   5    5.42    0.58
 -26   0   5    0.00    0.58
 -27   1   5    4.69    0.32
 -28   2   5   11.93    0.42
 -29   3   5    3.69    0.30
 -30   4   5    4.12    0.28
 -22  -4   4    0.39    0.21
 -23  -3   4   11.66    0.56
 -24  -2   4   11.10    0.49
 -25  -1   4    3.87    1.14
 -26   0   4    1.04    0.59
 -27   1   4    1.02    0.22
 -28   2   4    9.16    0.38
 -29   3   4   38.45    1.11
 -30   4   4    0.02    0.17
 -21  -5   3    0.09    0.25
 -22  -4   3    2.31    0.32
 -23  -3   3    6.52    0.47
 -24  -2   3    0.27    0.26
 -25  -1   3    0.00    0.37
 -26   0   3    0.58    0.53
 -27   1   3    1.59    0.25
 -28   2   3    0.25    0.18
 -29   3   3    0.78    0.20
 -30   4   3    0.10    0.19
 -21  -5   2    0.00    0.20
 -22  -4   2    5.03    0.43
 -23  -3   2   12.23    0.57
 -24  -2   2   19.64    0.72
 -25  -1   2    1.12    0.74
 -26   0   2    7.72    0.93
 -27   1   2    1.04    0.21
 -28   2   2    8.91    0.40
 -29   3   2    0.32    0.21
 -30   4   2    0.42    0.23
 -21  -5   1    0.25    0.18
 -22  -4   1    2.48    0.39
 -23  -3   1    1.41    0.35
 -24  -2   1    0.00    0.24
 -25  -1   1    5.43    0.63
 -26   0   1    0.03    0.38
 -27   1   1    0.52    0.26
 -28   2   1   46.15    1.10
 -29   3   1    5.66    0.42
 -30   4   1    0.00    0.34
 -21  -5   0    0.05    0.17
 -22  -4   0    2.04    0.37
 -23  -3   0   21.50    0.78
 -24  -2   0    0.77    0.27
 -25  -1   0    7.21    0.58
 -26   0   0    1.54    0.23
 -27   1   0    4.92    0.34
 -28   2   0   17.06    0.57
 -29   3   0    5.33    0.46
 -21  -5  -1    0.23    0.16
 -22  -4  -1   11.53    0.66
 -23  -3  -1    0.11    0.26
 -24  -2  -1    0.64    0.27
 -25  -1  -1    0.16    0.32
 -26   0  -1    0.01    0.26
 -27   1  -1   14.07    0.45
 -28   2  -1    2.33    0.31
 -29   3  -1    2.31    0.53
 -21  -5  -2    0.08    0.15
 -22  -4  -2   14.83    0.74
 -23  -3  -2    0.36    0.31
 -24  -2  -2    5.39    0.46
 -25  -1  -2    3.64    0.46
 -26   0  -2    4.88    0.36
 -27   1  -2    0.50    0.20
 -28   2  -2    4.59    0.40
 -29   3  -2    0.39    0.37
 -21  -5  -3    0.00    0.14
 -22  -4  -3    0.25    0.23
 -23  -3  -3    0.35    0.22
 -24  -2  -3    2.86    0.43
 -25  -1  -3   15.54    0.61
 -26   0  -3    0.23    0.23
 -27   1  -3    2.43    0.30
 -28   2  -3   20.38    0.64
 -29   3  -3    0.20    0.27
 -21  -5  -4    0.05    0.13
 -22  -4  -4    1.27    0.34
 -23  -3  -4    1.02    0.22
 -24  -2  -4    1.42    0.30
 -25  -1  -4    2.32    0.30
 -26   0  -4   15.65    0.55
 -27   1  -4    1.29    0.28
 -28   2  -4    2.81    0.35
 -29   3  -4    2.08    0.52
 -21  -5  -5    2.62    0.25
 -22  -4  -5    1.64    0.33
 -23  -3  -5    0.01    0.20
 -24  -2  -5    5.33    0.62
 -25  -1  -5    0.74    0.24
 -26   0  -5    0.18    0.33
 -27   1  -5    6.04    0.38
 -28   2  -5   17.80    0.65
 -29   3  -5    1.05    0.24
 -22  -4  -6    1.47    0.33
 -23  -3  -6    0.40    0.21
 -24  -2  -6    3.76    0.46
 -25  -1  -6   10.34    0.47
 -26   0  -6    0.67    0.21
 -27   1  -6   12.55    0.49
 -28   2  -6    8.82    0.45
 -29   3  -6    1.11    0.20
 -22  -4  -7    0.07    0.15
 -23  -3  -7    0.74    0.21
 -24  -2  -7    2.43    0.35
 -25  -1  -7   16.47    0.57
 -26   0  -7    0.00    0.32
 -27   1  -7    0.32    0.21
 -28   2  -7    5.23    0.37
 -29   3  -7    0.40    0.17
 -22  -4  -8    0.46    0.15
 -23  -3  -8    0.10    0.18
 -24  -2  -8    0.14    0.21
 -25  -1  -8    2.71    0.45
 -26   0  -8   11.91    0.52
 -27   1  -8    2.96    0.33
 -28   2  -8    3.50    0.32
 -29   3  -8    2.36    0.26
 -22  -4  -9    2.51    0.22
 -23  -3  -9    0.19    0.18
 -24  -2  -9    1.69    0.26
 -25  -1  -9   57.72    1.63
 -26   0  -9    0.04    0.21
 -27   1  -9   25.09    0.82
 -28   2  -9    2.05    0.27
 -29   3  -9    2.91    0.24
 -22  -4 -10    0.23    0.15
 -23  -3 -10    2.39    0.28
 -24  -2 -10    2.35    0.43
 -25  -1 -10    9.75    0.47
 -26   0 -10    2.17    0.56
 -27   1 -10    0.19    0.17
 -28   2 -10    0.17    0.14
 -29   3 -10    2.34    0.22
 -23  -3 -11    0.96    0.30
 -24  -2 -11    0.27    0.23
 -25  -1 -11    0.24    0.22
 -26   0 -11    0.18    0.20
 -27   1 -11    1.21    0.23
 -28   2 -11   13.69    0.48
 -29   3 -11    3.11    0.22
 -23  -3 -12    6.14    0.40
 -24  -2 -12    0.61    0.23
 -25  -1 -12    0.30    0.21
 -26   0 -12    0.52    0.16
 -27   1 -12    0.53    0.16
 -28   2 -12    5.32    0.26
 -23  -3 -13    0.39    0.14
 -24  -2 -13    2.69    0.35
 -25  -1 -13    0.91    0.25
 -26   0 -13    0.15    0.15
 -27   1 -13    0.71    0.16
 -28   2 -13    2.11    0.19
 -24  -2 -14    3.20    0.33
 -25  -1 -14    2.61    0.35
 -26   0 -14    1.76    0.21
 -27   1 -14    0.22    0.12
 -24  -2 -15    9.72    0.48
 -25  -1 -15    0.00    0.18
 -27   1 -15    0.00    0.12
 -27  -1  21    0.72    0.26
 -28   0  21    0.50    0.22
 -26  -2  20    0.00    0.16
 -27  -1  20    1.38    0.28
 -28   0  20    0.08    0.19
 -26  -2  19    2.59    0.32
 -27  -1  19    0.64    0.20
 -28   0  19    0.16    0.21
 -25  -3  18    3.55    0.30
 -26  -2  18    0.02    0.18
 -27  -1  18    7.07    0.47
 -28   0  18    2.83    0.38
 -29   1  18    0.22    0.33
 -30   2  18    9.16    0.61
 -25  -3  17    0.24    0.17
 -26  -2  17    6.40    0.39
 -27  -1  17    1.19    0.38
 -28   0  17    0.07    0.23
 -29   1  17    0.00    0.29
 -30   2  17    0.85    0.25
 -31   3  17    0.33    0.18
 -25  -3  16    0.13    0.24
 -26  -2  16    0.43    0.22
 -27  -1  16    0.69    0.24
 -28   0  16    1.10    0.39
 -29   1  16    0.38    0.25
 -30   2  16    0.10    0.21
 -31   3  16    0.12    0.15
 -24  -4  15    0.04    0.21
 -25  -3  15    0.31    0.25
 -26  -2  15   18.50    0.88
 -27  -1  15   30.78    1.33
 -29   1  15    0.30    0.23
 -30   2  15    0.14    0.17
 -31   3  15    0.19    0.14
 -24  -4  14    1.13    0.37
 -25  -3  14    0.00    0.27
 -26  -2  14    1.38    0.39
 -27  -1  14    0.72    0.23
 -28   0  14    6.98    0.55
 -29   1  14    6.30    0.37
 -30   2  14    0.07    0.18
 -31   3  14    0.22    0.13
 -24  -4  13    2.71    0.42
 -25  -3  13    0.05    0.28
 -26  -2  13    5.02    0.49
 -27  -1  13   10.87    0.66
 -28   0  13    0.31    0.25
 -29   1  13   24.52    0.66
 -30   2  13    0.91    0.19
 -31   3  13    0.02    0.13
 -32   4  13    0.71    0.17
 -24  -4  12    0.24    0.26
 -25  -3  12    2.49    0.57
 -26  -2  12    3.05    0.47
 -27  -1  12    0.14    0.24
 -28   0  12    0.27    0.23
 -29   1  12    0.88    0.21
 -30   2  12    0.00    0.16
 -31   3  12    0.37    0.13
 -32   4  12    0.13    0.11
 -24  -4  11    8.81    0.62
 -25  -3  11    0.32    0.36
 -26  -2  11    0.47    0.27
 -27  -1  11   10.09    0.64
 -28   0  11    0.05    0.21
 -29   1  11   14.36    0.46
 -30   2  11    0.36    0.17
 -31   3  11    4.35    0.28
 -32   4  11    0.00    0.11
 -24  -4  10    9.49    0.64
 -25  -3  10    1.09    0.40
 -26  -2  10    0.00    0.27
 -27  -1  10   15.97    0.65
 -28   0  10    0.07    0.22
 -29   1  10   21.64    0.59
 -30   2  10    9.08    0.40
 -31   3  10    0.91    0.29
 -32   4  10    0.20    0.12
 -23  -5   9    1.72    0.57
 -24  -4   9    0.00    0.29
 -25  -3   9    3.08    0.73
 -26  -2   9    0.00    0.27
 -27  -1   9    1.41    0.31
 -28   0   9    0.16    0.21
 -29   1   9   10.39    0.39
 -30   2   9    2.07    0.26
 -31   3   9    0.00    0.15
 -32   4   9    0.38    0.13
 -23  -5   8    0.02    0.35
 -24  -4   8    1.68    0.49
 -26  -2   8    6.05    0.62
 -27  -1   8    1.77    0.30
 -28   0   8   32.14    0.82
 -29   1   8    4.23    0.31
 -30   2   8   14.48    0.52
 -31   3   8    3.71    0.28
 -32   4   8    0.19    0.13
 -23  -5   7    0.86    0.41
 -24  -4   7    1.01    0.34
 -26  -2   7    2.95    0.48
 -27  -1   7   10.55    0.44
 -28   0   7    0.21    0.20
 -29   1   7   25.73    0.67
 -30   2   7    0.52    0.19
 -31   3   7    0.39    0.17
 -32   4   7    0.08    0.14
 -24  -4   6    0.11    0.25
 -25  -3   6   35.87    1.09
 -26  -2   6    8.19    0.43
 -27  -1   6   42.32    1.01
 -28   0   6    0.29    0.19
 -29   1   6    0.84    0.18
 -30   2   6    0.46    0.18
 -31   3   6    0.19    0.16
 -32   4   6    0.63    0.19
 -24  -4   5    1.81    0.39
 -25  -3   5   54.44    1.53
 -26  -2   5   10.12    0.46
 -27  -1   5    5.42    0.38
 -28   0   5    0.04    0.20
 -29   1   5    0.17    0.18
 -30   2   5   36.19    0.89
 -31   3   5   21.33    0.69
 -32   4   5    7.62    0.36
 -24  -4   4    0.57    0.25
 -25  -3   4   59.31    1.65
 -26  -2   4    0.79    0.24
 -27  -1   4    1.14    0.23
 -28   0   4    0.39    0.20
 -29   1   4    1.43    0.23
 -30   2   4    3.11    0.30
 -31   3   4   21.38    0.70
 -32   4   4    0.06    0.18
 -23  -5   3    0.00    0.26
 -24  -4   3    3.37    0.38
 -25  -3   3   63.49    1.75
 -26  -2   3    2.26    0.38
 -27  -1   3    1.10    0.33
 -28   0   3    0.11    0.18
 -29   1   3    6.48    0.34
 -30   2   3    0.14    0.18
 -31   3   3    0.38    0.21
 -32   4   3    0.64    0.22
 -23  -5   2    0.18    0.20
 -24  -4   2    9.55    0.49
 -25  -3   2    0.11    0.26
 -26  -2   2   21.37    0.76
 -27  -1   2    1.32    0.32
 -28   0   2   13.20    0.42
 -29   1   2    0.10    0.19
 -30   2   2    4.89    0.34
 -31   3   2    4.38    0.37
 -32   4   2    1.09    0.32
 -23  -5   1    0.13    0.18
 -24  -4   1    0.18    0.23
 -25  -3   1    4.15    0.43
 -26  -2   1    4.32    0.44
 -27  -1   1    0.14    0.27
 -28   0   1    0.31    0.19
 -29   1   1    0.18    0.19
 -30   2   1    3.66    0.35
 -31   3   1    0.00    0.25
 -23  -5   0    0.02    0.16
 -24  -4   0    3.13    0.38
 -25  -3   0    7.75    0.49
 -26  -2   0    0.27    0.26
 -27  -1   0    5.75    0.46
 -28   0   0    7.51    0.38
 -29   1   0    2.93    0.33
 -30   2   0    0.26    0.21
 -31   3   0    0.59    0.25
 -23  -5  -1    0.40    0.16
 -24  -4  -1    6.06    0.50
 -25  -3  -1   42.91    1.26
 -26  -2  -1   24.96    0.84
 -27  -1  -1   15.23    0.61
 -28   0  -1    0.26    0.20
 -29   1  -1    8.32    0.37
 -30   2  -1    7.32    0.37
 -31   3  -1    0.66    0.28
 -23  -5  -2    0.15    0.16
 -24  -4  -2    0.32    0.23
 -25  -3  -2    0.10    0.22
 -26  -2  -2    7.94    0.49
 -27  -1  -2    1.21    0.51
 -28   0  -2    6.34    0.43
 -29   1  -2    1.74    0.21
 -30   2  -2   11.97    0.49
 -31   3  -2    0.27    0.35
 -23  -5  -3    0.09    0.14
 -24  -4  -3    0.00    0.21
 -25  -3  -3    3.39    0.41
 -26  -2  -3    0.80    0.28
 -27  -1  -3    2.61    0.37
 -28   0  -3    0.06    0.32
 -29   1  -3    1.10    0.20
 -30   2  -3    1.04    0.22
 -31   3  -3    0.21    0.29
 -24  -4  -4    3.45    0.38
 -25  -3  -4    2.92    0.33
 -26  -2  -4    0.29    0.38
 -27  -1  -4    1.67    0.28
 -28   0  -4   12.74    0.50
 -29   1  -4    8.57    0.43
 -30   2  -4    3.16    0.34
 -31   3  -4    0.64    0.31
 -24  -4  -5    0.16    0.20
 -25  -3  -5    0.34    0.20
 -26  -2  -5   13.49    0.59
 -27  -1  -5    5.39    0.41
 -28   0  -5    0.02    0.20
 -29   1  -5    3.78    0.33
 -30   2  -5    0.39    0.19
 -31   3  -5    0.07    0.18
 -24  -4  -6    0.98    0.30
 -25  -3  -6    0.13    0.19
 -26  -2  -6    3.47    0.44
 -27  -1  -6   12.53    0.50
 -28   0  -6    0.85    0.26
 -29   1  -6   13.92    0.52
 -30   2  -6    0.64    0.20
 -31   3  -6    1.46    0.44
 -24  -4  -7    0.04    0.15
 -25  -3  -7    1.62    0.31
 -26  -2  -7    1.21    0.23
 -27  -1  -7    0.42    0.23
 -28   0  -7    0.56    0.33
 -29   1  -7    2.83    0.33
 -30   2  -7    0.27    0.18
 -31   3  -7    0.11    0.15
 -24  -4  -8    0.20    0.14
 -25  -3  -8    2.80    0.30
 -26  -2  -8    5.69    0.38
 -27  -1  -8    2.29    0.39
 -28   0  -8    3.55    0.37
 -29   1  -8   15.75    0.61
 -30   2  -8    2.02    0.27
 -31   3  -8    1.19    0.19
 -24  -4  -9    0.00    0.16
 -25  -3  -9    0.14    0.17
 -26  -2  -9    2.11    0.33
 -27  -1  -9   21.87    0.77
 -28   0  -9    0.21    0.21
 -29   1  -9    0.00    0.23
 -30   2  -9    0.81    0.19
 -31   3  -9    0.15    0.13
 -25  -3 -10    1.22    0.23
 -26  -2 -10    1.32    0.40
 -27  -1 -10    0.13    0.23
 -28   0 -10    7.69    0.44
 -29   1 -10    6.01    0.35
 -30   2 -10    0.03    0.13
 -31   3 -10    0.21    0.13
 -25  -3 -11    0.22    0.16
 -26  -2 -11   10.57    0.63
 -27  -1 -11    1.49    0.33
 -28   0 -11    0.19    0.16
 -29   1 -11    1.67    0.34
 -30   2 -11    0.37    0.15
 -25  -3 -12    3.94    0.32
 -26  -2 -12    1.15    0.32
 -27  -1 -12    1.19    0.24
 -28   0 -12    5.85    0.30
 -29   1 -12    0.07    0.13
 -30   2 -12    1.88    0.18
 -26  -2 -13    0.76    0.29
 -27  -1 -13    1.23    0.27
 -28   0 -13    0.31    0.15
 -29   1 -13    6.07    0.29
 -26  -2 -14    0.25    0.16
 -27  -1 -14    0.02    0.18
 -29   1 -14    2.50    0.21
 -27  -1 -15    0.20    0.18
 -29  -1  21    0.00    0.16
 -30   0  21    0.06    0.23
 -28  -2  20    4.02    0.33
 -29  -1  20    2.78    0.32
 -30   0  20    1.60    0.33
 -28  -2  19    2.06    0.31
 -29  -1  19    0.54    0.19
 -30   0  19    0.00    0.19
 -27  -3  18    0.61    0.19
 -28  -2  18    5.12    0.40
 -29  -1  18    0.95    0.30
 -30   0  18    0.18    0.21
 -31   1  18    0.34    0.32
 -32   2  18    1.21    0.35
 -27  -3  17    0.71    0.28
 -28  -2  17    0.32    0.18
 -29  -1  17    4.61    0.42
 -30   0  17    0.10    0.23
 -31   1  17    0.18    0.30
 -32   2  17    0.16    0.25
 -33   3  17    0.50    0.21
 -27  -3  16    0.51    0.18
 -28  -2  16    0.19    0.17
 -29  -1  16    1.49    0.39
 -30   0  16    3.09    0.43
 -31   1  16    0.11    0.29
 -32   2  16    2.44    0.35
 -33   3  16    1.63    0.25
 -26  -4  15    6.83    0.46
 -27  -3  15    0.00    0.19
 -28  -2  15    3.17    0.43
 -29  -1  15    0.39    0.24
 -30   0  15    0.00    0.24
 -31   1  15    1.49    0.32
 -32   2  15    0.69    0.19
 -33   3  15    0.36    0.14
 -26  -4  14    2.00    0.36
 -27  -3  14    0.03    0.21
 -28  -2  14    0.97    0.26
 -29  -1  14    8.02    0.56
 -30   0  14    2.17    0.47
 -31   1  14   14.23    0.50
 -32   2  14    1.17    0.25
 -33   3  14    0.12    0.13
 -26  -4  13    4.43    0.44
 -27  -3  13    2.39    0.50
 -28  -2  13    3.66    0.47
 -29  -1  13   27.91    1.23
 -30   0  13    0.16    0.25
 -31   1  13    4.51    0.34
 -32   2  13    0.59    0.22
 -33   3  13    0.06    0.14
 -26  -4  12    0.47    0.25
 -27  -3  12    0.93    0.33
 -28  -2  12    3.66    0.49
 -29  -1  12    0.70    0.24
 -30   0  12    0.13    0.22
 -31   1  12    8.81    0.39
 -32   2  12    9.22    0.41
 -33   3  12    0.07    0.13
 -34   4  12    0.02    0.12
 -26  -4  11    1.40    0.41
 -27  -3  11    9.11    0.72
 -28  -2  11    4.88    0.51
 -29  -1  11   14.32    0.59
 -30   0  11    0.08    0.22
 -31   1  11    0.20    0.18
 -32   2  11    5.44    0.34
 -33   3  11    0.98    0.21
 -34   4  11    0.26    0.12
 -26  -4  10    0.45    0.29
 -27  -3  10    2.81    0.45
 -28  -2  10    9.40    0.65
 -29  -1  10   21.95    0.76
 -30   0  10    0.17    0.20
 -31   1  10    0.24    0.21
 -32   2  10    1.23    0.34
 -33   3  10    0.63    0.17
 -34   4  10    0.08    0.12
 -26  -4   9    0.00    0.27
 -27  -3   9    6.98    0.58
 -28  -2   9    1.20    0.28
 -29  -1   9   10.66    0.52
 -30   0   9    0.06    0.18
 -31   1   9    3.93    0.31
 -32   2   9   93.78    2.49
 -33   3   9    1.29    0.24
 -34   4   9    0.32    0.13
 -26  -4   8    3.51    0.49
 -27  -3   8    2.24    0.60
 -28  -2   8    3.26    0.43
 -29  -1   8    3.32    0.40
 -30   0   8   10.82    0.43
 -31   1   8    0.18    0.17
 -32   2   8    0.08    0.16
 -33   3   8    0.17    0.16
 -34   4   8    0.74    0.17
 -26  -4   7    0.19    0.30
 -27  -3   7    0.09    0.27
 -28  -2   7    0.79    0.22
 -29  -1   7   24.55    0.67
 -30   0   7    0.40    0.24
 -31   1   7    3.12    0.35
 -32   2   7    0.12    0.16
 -33   3   7    0.14    0.17
 -34   4   7    0.58    0.15
 -26  -4   6    0.09    0.22
 -27  -3   6    1.91    0.57
 -28  -2   6   24.75    0.68
 -29  -1   6    1.60    0.29
 -30   0   6    9.14    0.38
 -31   1   6    0.91    0.19
 -32   2   6   19.60    0.57
 -33   3   6    0.27    0.16
 -34   4   6    4.84    0.29
 -26  -4   5    0.41    0.22
 -27  -3   5   13.56    0.60
 -28  -2   5   13.33    0.51
 -29  -1   5    0.00    0.38
 -30   0   5    0.16    0.18
 -31   1   5    0.12    0.18
 -32   2   5   17.67    0.54
 -33   3   5    6.74    0.37
 -34   4   5    2.99    0.28
 -26  -4   4    0.66    0.23
 -27  -3   4    3.76    0.42
 -28  -2   4   10.10    0.46
 -29  -1   4    1.54    0.27
 -30   0   4   13.92    0.44
 -31   1   4    1.23    0.21
 -32   2   4   17.15    0.54
 -33   3   4    0.41    0.19
 -34   4   4    2.33    0.29
 -26  -4   3    3.04    0.35
 -27  -3   3    8.61    0.51
 -28  -2   3    0.20    0.23
 -29  -1   3    6.23    0.48
 -30   0   3    0.11    0.19
 -31   1   3    0.67    0.19
 -32   2   3    2.71    0.31
 -33   3   3    0.19    0.21
 -34   4   3    0.19    0.23
 -25  -5   2    0.58    0.22
 -26  -4   2    1.79    0.33
 -27  -3   2   17.06    0.67
 -28  -2   2    9.80    0.53
 -29  -1   2    0.15    0.26
 -30   0   2   14.57    0.45
 -31   1   2    1.43    0.22
 -32   2   2   10.66    0.44
 -33   3   2    1.72    0.35
 -34   4   2    0.00    0.33
 -25  -5   1    0.14    0.18
 -26  -4   1    0.33    0.21
 -27  -3   1   15.71    0.64
 -28  -2   1   53.07    1.50
 -29  -1   1    0.08    0.27
 -30   0   1    0.07    0.19
 -31   1   1    2.34    0.30
 -32   2   1    5.47    0.38
 -33   3   1    0.50    0.24
 -25  -5   0    0.37    0.17
 -26  -4   0    0.18    0.21
 -27  -3   0   10.20    0.53
 -28  -2   0   19.05    0.71
 -29  -1   0    3.28    0.40
 -30   0   0    9.01    0.42
 -31   1   0    1.85    0.26
 -32   2   0    0.42    0.21
 -33   3   0    0.29    0.24
 -25  -5  -1    0.38    0.16
 -26  -4  -1    1.24    0.30
 -27  -3  -1    3.47    0.42
 -28  -2  -1    2.72    0.41
 -29  -1  -1    9.05    0.50
 -30   0  -1    0.06    0.19
 -31   1  -1    5.59    0.42
 -32   2  -1   20.14    0.55
 -33   3  -1    0.42    0.33
 -25  -5  -2    1.12    0.22
 -26  -4  -2    0.00    0.21
 -27  -3  -2    2.27    0.39
 -28  -2  -2    4.71    0.44
 -29  -1  -2    1.87    0.33
 -30   0  -2    6.85    0.43
 -31   1  -2    2.01    0.26
 -32   2  -2    2.17    0.32
 -26  -4  -3    0.00    0.20
 -27  -3  -3    0.40    0.21
 -28  -2  -3   25.01    0.84
 -29  -1  -3    1.10    0.25
 -30   0  -3    0.06    0.20
 -31   1  -3    0.05    0.23
 -32   2  -3    9.22    0.43
 -33   3  -3    0.40    0.27
 -26  -4  -4    0.00    0.19
 -27  -3  -4   12.46    0.46
 -28  -2  -4    3.62    0.42
 -29  -1  -4    8.15    0.40
 -30   0  -4    1.76    0.32
 -31   1  -4   15.18    0.54
 -32   2  -4    0.41    0.20
 -33   3  -4    0.18    0.20
 -26  -4  -5    1.18    0.30
 -27  -3  -5    3.99    0.33
 -28  -2  -5   19.87    0.72
 -29  -1  -5    3.54    0.37
 -30   0  -5    0.10    0.20
 -31   1  -5    0.05    0.18
 -32   2  -5    1.08    0.20
 -33   3  -5    0.00    0.24
 -26  -4  -6    0.00    0.20
 -27  -3  -6    1.41    0.31
 -28  -2  -6    9.76    0.44
 -29  -1  -6   14.20    0.53
 -30   0  -6    1.16    0.22
 -31   1  -6    0.13    0.20
 -32   2  -6    3.24    0.32
 -33   3  -6    1.97    0.29
 -26  -4  -7    0.07    0.18
 -27  -3  -7    0.57    0.18
 -28  -2  -7    5.75    0.36
 -29  -1  -7    2.37    0.34
 -30   0  -7    0.16    0.20
 -31   1  -7    0.19    0.19
 -32   2  -7    2.25    0.28
 -33   3  -7    0.03    0.16
 -26  -4  -8    0.37    0.18
 -27  -3  -8    0.17    0.16
 -28  -2  -8    3.49    0.34
 -29  -1  -8   14.71    0.63
 -30   0  -8    2.29    0.34
 -31   1  -8    6.79    0.40
 -32   2  -8    0.00    0.13
 -33   3  -8    1.66    0.24
 -27  -3  -9    0.11    0.16
 -28  -2  -9    2.28    0.25
 -29  -1  -9    0.21    0.23
 -30   0  -9    0.34    0.25
 -31   1  -9    5.72    0.36
 -32   2  -9    2.55    0.24
 -33   3  -9    0.55    0.18
 -27  -3 -10    0.74    0.19
 -28  -2 -10    0.08    0.23
 -29  -1 -10    6.31    0.41
 -30   0 -10    3.26    0.33
 -31   1 -10    1.95    0.26
 -32   2 -10    3.14    0.24
 -27  -3 -11    0.08    0.16
 -28  -2 -11   14.52    0.73
 -29  -1 -11    1.07    0.23
 -30   0 -11    0.28    0.15
 -31   1 -11    0.11    0.12
 -32   2 -11    0.18    0.11
 -27  -3 -12    0.00    0.13
 -28  -2 -12    5.37    0.40
 -29  -1 -12    0.30    0.27
 -30   0 -12    0.86    0.18
 -31   1 -12    0.07    0.11
 -32   2 -12    0.11    0.10
 -28  -2 -13    2.07    0.30
 -29  -1 -13    5.32    0.40
 -30   0 -13    0.15    0.16
 -31   1 -13    2.96    0.21
 -29  -1 -14    2.64    0.32
 -30   0 -14    1.15    0.36
 -31  -1  21    0.95    0.27
 -32   0  21    0.44    0.25
 -30  -2  20    3.11    0.30
 -31  -1  20    0.00    0.15
 -32   0  20    0.00    0.20
 -30  -2  19    0.36    0.17
 -31  -1  19    5.43    0.38
 -32   0  19    0.00    0.19
 -29  -3  18    0.51    0.33
 -30  -2  18   11.45    0.59
 -31  -1  18    0.33    0.19
 -32   0  18    0.19    0.21
 -33   1  18    0.50    0.33
 -29  -3  17    0.35    0.18
 -31  -1  17    2.30    0.36
 -33   1  17    1.32    0.48
 -34   2  17    0.00    0.27
 -29  -3  16    0.96    0.21
 -30  -2  16    1.41    0.52
 -31  -1  16    0.00    0.20
 -32   0  16    0.00    0.23
 -33   1  16    0.06    0.29
 -34   2  16    1.65    0.31
 -35   3  16    4.08    0.38
 -29  -3  15    0.09    0.18
 -30  -2  15    0.00    0.19
 -31  -1  15    1.10    0.39
 -33   1  15   13.49    0.60
 -34   2  15    0.08    0.19
 -35   3  15    0.01    0.14
 -28  -4  14    0.02    0.21
 -29  -3  14    0.07    0.18
 -30  -2  14    0.00    0.36
 -32   0  14    2.23    0.45
 -33   1  14    0.34    0.21
 -34   2  14    2.58    0.30
 -35   3  14    1.21    0.21
 -28  -4  13    1.20    0.36
 -29  -3  13    1.39    0.26
 -30  -2  13    1.07    0.24
 -32   0  13    0.09    0.22
 -33   1  13    0.47    0.21
 -34   2  13   14.74    0.54
 -35   3  13    0.18    0.13
 -28  -4  12    1.02    0.37
 -29  -3  12    0.30    0.21
 -30  -2  12    0.34    0.22
 -31  -1  12    9.48    0.50
 -32   0  12    0.86    0.23
 -33   1  12    2.80    0.40
 -34   2  12    5.22    0.34
 -35   3  12    0.49    0.15
 -28  -4  11    0.00    0.23
 -29  -3  11    2.05    0.38
 -30  -2  11    0.22    0.22
 -31  -1  11    0.00    0.22
 -32   0  11    0.00    0.21
 -33   1  11    0.17    0.23
 -34   2  11    0.21    0.17
 -35   3  11    0.14    0.14
 -36   4  11    0.45    0.14
 -28  -4  10    0.86    0.27
 -29  -3  10    0.66    0.26
 -30  -2  10   10.38    0.52
 -31  -1  10    0.20    0.21
 -32   0  10    0.13    0.19
 -33   1  10    1.38    0.22
 -34   2  10    2.66    0.30
 -35   3  10    0.83    0.19
 -36   4  10    0.22    0.14
 -28  -4   9    0.74    0.27
 -29  -3   9    1.37    0.37
 -30  -2   9    2.79    0.39
 -31  -1   9    4.35    0.40
 -32   0   9    0.17    0.19
 -33   1   9    4.97    0.33
 -34   2   9    1.38    0.28
 -35   3   9    2.70    0.25
 -36   4   9    0.08    0.14
 -28  -4   8    0.00    0.28
 -30  -2   8   15.40    0.51
 -31  -1   8    0.18    0.20
 -32   0   8    0.09    0.19
 -33   1   8    0.19    0.18
 -34   2   8    3.51    0.31
 -35   3   8    0.84    0.18
 -36   4   8    0.18    0.14
 -28  -4   7    1.31    0.47
 -30  -2   7    0.78    0.22
 -31  -1   7    4.27    0.41
 -32   0   7    0.30    0.18
 -33   1   7    0.14    0.21
 -34   2   7    3.38    0.30
 -35   3   7    0.64    0.18
 -36   4   7    1.32    0.22
 -28  -4   6    0.06    0.22
 -29  -3   6    0.95    0.29
 -30  -2   6    0.31    0.22
 -31  -1   6    1.12    0.32
 -32   0   6    1.92    0.24
 -33   1   6    8.36    0.49
 -34   2   6    5.40    0.33
 -35   3   6    0.12    0.17
 -36   4   6    4.91    0.29
 -28  -4   5    0.28    0.21
 -29  -3   5    5.79    0.44
 -30  -2   5   39.14    0.96
 -31  -1   5    0.10    0.23
 -32   0   5    0.09    0.19
 -33   1   5    0.35    0.19
 -34   2   5    6.83    0.36
 -35   3   5    0.41    0.19
 -36   4   5    0.07    0.19
 -28  -4   4    0.02    0.20
 -29  -3   4   48.98    1.40
 -30  -2   4    2.72    0.37
 -31  -1   4    0.85    0.31
 -32   0   4   22.25    0.56
 -33   1   4    4.06    0.33
 -34   2   4    0.84    0.20
 -35   3   4    1.25    0.25
 -36   4   4    7.30    0.38
 -28  -4   3    3.03    0.34
 -29  -3   3    1.09    0.30
 -30  -2   3    0.57    0.24
 -31  -1   3    1.43    0.32
 -32   0   3    0.17    0.19
 -33   1   3    8.64    0.37
 -34   2   3    1.08    0.21
 -35   3   3    1.46    0.27
 -36   4   3    0.24    0.31
 -28  -4   2    0.00    0.19
 -29  -3   2    0.60    0.27
 -30  -2   2    6.04    0.44
 -31  -1   2    1.69    0.32
 -32   0   2    4.77    0.33
 -33   1   2    4.53    0.32
 -34   2   2    0.67    0.21
 -35   3   2    0.54    0.23
 -27  -5   1    0.34    0.20
 -28  -4   1    0.10    0.19
 -29  -3   1    8.47    0.49
 -30  -2   1    4.29    0.42
 -31  -1   1    2.88    0.43
 -32   0   1    0.19    0.30
 -33   1   1   10.62    0.39
 -34   2   1    4.54    0.37
 -35   3   1    0.50    0.22
 -27  -5   0    3.13    0.27
 -28  -4   0    0.01    0.19
 -29  -3   0    8.72    0.49
 -30  -2   0    0.27    0.24
 -31  -1   0    2.19    0.33
 -32   0   0   10.10    0.40
 -33   1   0   16.34    0.48
 -34   2   0    2.65    0.33
 -28  -4  -1    0.21    0.20
 -29  -3  -1    1.84    0.39
 -30  -2  -1    8.48    0.50
 -31  -1  -1    4.68    0.44
 -32   0  -1    0.29    0.22
 -33   1  -1    2.11    0.25
 -34   2  -1    0.31    0.20
 -35   3  -1    0.17    0.39
 -28  -4  -2    0.37    0.21
 -29  -3  -2    0.25    0.21
 -30  -2  -2   14.43    0.61
 -31  -1  -2    2.42    0.35
 -32   0  -2    1.20    0.25
 -33   1  -2    1.48    0.24
 -34   2  -2    0.04    0.19
 -35   3  -2    0.43    0.27
 -28  -4  -3    0.06    0.20
 -29  -3  -3    0.59    0.21
 -30  -2  -3    1.29    0.27
 -31  -1  -3    0.41    0.21
 -32   0  -3    0.10    0.20
 -33   1  -3    3.05    0.32
 -34   2  -3    0.58    0.21
 -35   3  -3    0.06    0.70
 -28  -4  -4    6.71    0.43
 -29  -3  -4    2.86    0.31
 -30  -2  -4    3.68    0.40
 -31  -1  -4   15.89    0.50
 -32   0  -4    8.04    0.43
 -33   1  -4    7.09    0.38
 -34   2  -4    0.81    0.20
 -35   3  -4    0.22    0.27
 -28  -4  -5    0.40    0.20
 -29  -3  -5    1.82    0.29
 -30  -2  -5    0.33    0.26
 -31  -1  -5    0.31    0.22
 -32   0  -5    0.20    0.27
 -33   1  -5   19.99    0.62
 -34   2  -5    1.63    0.27
 -35   3  -5    3.29    0.47
 -28  -4  -6    0.29    0.18
 -29  -3  -6    1.63    0.24
 -30  -2  -6    0.69    0.25
 -31  -1  -6    0.26    0.22
 -32   0  -6    5.24    0.36
 -33   1  -6    0.47    0.19
 -34   2  -6    0.15    0.16
 -35   3  -6    0.19    0.18
 -28  -4  -7    0.34    0.17
 -29  -3  -7    0.60    0.21
 -30  -2  -7    0.27    0.19
 -31  -1  -7    0.36    0.25
 -32   0  -7    0.01    0.19
 -33   1  -7    1.65    0.30
 -34   2  -7    0.93    0.20
 -35   3  -7    0.32    0.16
 -29  -3  -8    2.16    0.26
 -30  -2  -8    2.41    0.26
 -31  -1  -8    7.00    0.47
 -32   0  -8   14.75    0.58
 -33   1  -8    6.57    0.38
 -34   2  -8    0.85    0.18
 -35   3  -8    1.40    0.39
 -29  -3  -9    2.02    0.26
 -30  -2  -9    0.78    0.20
 -31  -1  -9    6.26    0.47
 -32   0  -9    0.00    0.18
 -33   1  -9    3.10    0.28
 -34   2  -9    1.73    0.22
 -29  -3 -10    2.75    0.30
 -30  -2 -10    0.27    0.22
 -31  -1 -10    1.87    0.30
 -32   0 -10    0.16    0.17
 -33   1 -10    0.58    0.15
 -34   2 -10    0.15    0.11
 -29  -3 -11    3.07    0.29
 -30  -2 -11    0.20    0.18
 -31  -1 -11    0.37    0.17
 -32   0 -11    0.20    0.14
 -33   1 -11    0.82    0.13
 -34   2 -11    2.36    0.18
 -30  -2 -12    2.15    0.29
 -31  -1 -12    0.00    0.19
 -32   0 -12    2.56    0.22
 -33   1 -12    1.38    0.20
 -31  -1 -13    2.35    0.30
 -32   0 -13    1.95    0.52
 -33  -1  20    3.23    0.30
 -34   0  20    3.36    0.39
 -32  -2  19    1.05    0.26
 -33  -1  19    0.91    0.28
 -34   0  19    0.00    0.19
 -32  -2  18    0.79    0.28
 -33  -1  18    1.04    0.28
 -34   0  18    0.39    0.19
 -31  -3  17    1.43    0.45
 -32  -2  17    0.19    0.17
 -33  -1  17    4.24    0.39
 -34   0  17    0.23    0.22
 -35   1  17    0.36    0.29
 -36   2  17    1.99    0.54
 -31  -3  16    1.39    0.29
 -32  -2  16    2.27    0.29
 -33  -1  16    0.00    0.21
 -34   0  16    9.17    0.59
 -36   2  16    1.15    0.43
 -31  -3  15    0.00    0.18
 -32  -2  15    0.83    0.22
 -33  -1  15   14.42    0.75
 -34   0  15    0.46    0.23
 -35   1  15    4.86    0.43
 -36   2  15    0.48    0.20
 -37   3  15    0.21    0.16
 -30  -4  14    0.07    0.22
 -31  -3  14    0.06    0.19
 -32  -2  14    1.14    0.27
 -33  -1  14    0.68    0.26
 -34   0  14   17.14    0.86
 -35   1  14    6.17    0.38
 -36   2  14    0.49    0.19
 -37   3  14    1.20    0.23
 -30  -4  13    0.00    0.22
 -31  -3  13    0.00    0.19
 -32  -2  13    0.38    0.21
 -33  -1  13    0.38    0.23
 -34   0  13    0.21    0.21
 -35   1  13    0.18    0.20
 -36   2  13    6.23    0.36
 -37   3  13    0.14    0.13
 -30  -4  12    0.14    0.23
 -31  -3  12    0.29    0.21
 -32  -2  12   10.24    0.49
 -33  -1  12    3.48    0.40
 -34   0  12    3.82    0.40
 -35   1  12    0.31    0.19
 -36   2  12    1.35    0.28
 -37   3  12    0.43    0.14
 -30  -4  11    0.65    0.25
 -31  -3  11    4.36    0.40
 -32  -2  11    6.63    0.43
 -33  -1  11    0.25    0.22
 -34   0  11    0.00    0.20
 -35   1  11    0.99    0.23
 -36   2  11    2.49    0.30
 -37   3  11    4.23    0.27
 -30  -4  10    1.39    0.40
 -31  -3  10    1.24    0.34
 -32  -2  10    0.55    0.22
 -33  -1  10    1.33    0.31
 -34   0  10    0.44    0.21
 -35   1  10    4.14    0.33
 -36   2  10    1.49    0.25
 -37   3  10    6.03    0.31
 -30  -4   9    0.03    0.25
 -32  -2   9  108.20    2.90
 -33  -1   9    4.51    0.42
 -34   0   9    0.07    0.19
 -35   1   9    2.88    0.31
 -36   2   9    2.07    0.29
 -37   3   9    0.23    0.15
 -38   4   9    0.15    0.14
 -30  -4   8    0.84    0.29
 -31  -3   8    3.88    0.57
 -32  -2   8    0.20    0.20
 -33  -1   8    0.24    0.22
 -34   0   8    2.71    0.46
 -35   1   8    1.09    0.21
 -36   2   8    6.96    0.38
 -37   3   8    5.10    0.31
 -38   4   8    0.03    0.15
 -30  -4   7    1.42    0.45
 -31  -3   7    0.33    0.25
 -32  -2   7    0.50    0.21
 -33  -1   7    0.28    0.22
 -34   0   7    0.18    0.18
 -35   1   7    0.78    0.20
 -36   2   7    0.93    0.19
 -37   3   7    1.82    0.25
 -38   4   7    1.39    0.24
 -30  -4   6    0.32    0.21
 -31  -3   6    0.26    0.25
 -32  -2   6   22.19    0.64
 -33  -1   6    6.94    0.47
 -34   0   6    1.55    0.22
 -35   1   6    2.99    0.32
 -36   2   6    1.79    0.26
 -37   3   6    0.95    0.21
 -38   4   6    0.33    0.17
 -30  -4   5    5.18    0.36
 -31  -3   5   28.13    0.90
 -32  -2   5   19.82    0.60
 -33  -1   5    0.83    0.23
 -34   0   5    0.05    0.17
 -35   1   5    6.21    0.36
 -36   2   5    2.46    0.29
 -37   3   5    0.22    0.18
 -38   4   5    5.45    0.35
 -30  -4   4    0.07    0.20
 -31  -3   4   28.56    0.91
 -32  -2   4   19.21    0.60
 -33  -1   4    4.50    0.42
 -34   0   4    1.12    0.21
 -35   1   4   21.18    0.63
 -36   2   4    2.35    0.36
 -37   3   4   10.54    0.45
 -38   4   4    3.18    0.34
 -30  -4   3    0.15    0.24
 -31  -3   3    0.40    0.26
 -32  -2   3    4.22    0.39
 -33  -1   3    9.12    0.48
 -34   0   3    0.09    0.18
 -35   1   3   27.69    0.75
 -36   2   3    1.04    0.21
 -37   3   3    2.54    0.33
 -30  -4   2    0.34    0.19
 -31  -3   2    4.96    0.43
 -32  -2   2   12.40    0.51
 -33  -1   2    4.89    0.42
 -34   0   2    1.74    0.29
 -35   1   2    2.81    0.30
 -36   2   2    8.86    0.42
 -37   3   2    2.07    0.66
 -30  -4   1    0.36    0.19
 -31  -3   1    0.09    0.23
 -32  -2   1    5.98    0.43
 -33  -1   1   10.52    0.51
 -34   0   1    0.16    0.18
 -35   1   1   24.05    0.60
 -36   2   1    9.59    0.43
 -37   3   1    0.83    0.27
 -30  -4   0    0.02    0.18
 -31  -3   0    2.69    0.38
 -32  -2   0    0.07    0.24
 -33  -1   0   17.48    0.62
 -34   0   0    1.09    0.22
 -35   1   0   15.23    0.46
 -36   2   0    3.52    0.37
 -37   3   0    0.15    0.25
 -30  -4  -1    0.00    0.19
 -31  -3  -1    1.94    0.37
 -32  -2  -1   25.41    0.84
 -33  -1  -1    2.58    0.40
 -34   0  -1    0.00    0.23
 -35   1  -1   30.38    0.71
 -36   2  -1    5.52    0.51
 -37   3  -1    2.80    0.85
 -30  -4  -2    0.20    0.19
 -31  -3  -2    1.18    0.29
 -32  -2  -2    3.48    0.56
 -33  -1  -2    1.86    0.37
 -34   0  -2    1.52    0.37
 -35   1  -2    1.40    0.26
 -36   2  -2    0.28    0.20
 -37   3  -2    0.16    0.26
 -30  -4  -3    0.04    0.19
 -31  -3  -3    0.00    0.23
 -32  -2  -3   10.96    0.53
 -33  -1  -3    2.75    0.31
 -34   0  -3    0.00    0.19
 -35   1  -3    5.76    0.37
 -36   2  -3    3.42    0.33
 -37   3  -3    2.12    0.46
 -30  -4  -4    1.85    0.28
 -31  -3  -4    0.62    0.18
 -32  -2  -4    0.16    0.24
 -33  -1  -4    7.62    0.41
 -34   0  -4   24.63    0.73
 -35   1  -4    1.36    0.40
 -36   2  -4    0.19    0.17
 -37   3  -4    1.45    0.44
 -30  -4  -5    0.17    0.17
 -31  -3  -5    0.35    0.17
 -32  -2  -5    1.82    0.33
 -33  -1  -5   22.61    0.65
 -34   0  -5    0.24    0.18
 -35   1  -5    4.20    0.34
 -36   2  -5    1.32    0.26
 -37   3  -5    0.51    0.28
 -30  -4  -6    0.97    0.26
 -31  -3  -6    0.34    0.21
 -32  -2  -6    3.38    0.32
 -33  -1  -6    0.53    0.22
 -34   0  -6   23.81    0.70
 -35   1  -6    0.38    0.19
 -36   2  -6    0.89    0.20
 -31  -3  -7    0.18    0.16
 -32  -2  -7    1.59    0.24
 -33  -1  -7    1.39    0.24
 -34   0  -7    0.00    0.34
 -35   1  -7    4.49    0.33
 -36   2  -7    4.45    0.27
 -31  -3  -8    1.62    0.25
 -32  -2  -8    0.14    0.16
 -33  -1  -8    6.00    0.41
 -34   0  -8   24.04    0.78
 -35   1  -8    0.74    0.20
 -36   2  -8    4.50    0.27
 -31  -3  -9    0.00    0.16
 -32  -2  -9    2.72    0.31
 -33  -1  -9    2.78    0.43
 -34   0  -9    0.00    0.17
 -35   1  -9    0.72    0.15
 -36   2  -9    0.07    0.12
 -31  -3 -10    0.15    0.15
 -32  -2 -10    2.68    0.34
 -33  -1 -10    0.78    0.18
 -34   0 -10    2.29    0.24
 -35   1 -10    0.38    0.12
 -36   2 -10    6.76    0.27
 -32  -2 -11    0.18    0.16
 -33  -1 -11    0.86    0.20
 -34   0 -11    0.03    0.12
 -35   1 -11    0.09    0.11
 -32  -2 -12    0.00    0.15
 -33  -1 -12    1.62    0.24
 -34   0 -12    5.40    0.24
 -35   1 -12    0.68    0.15
 -35  -1  20    0.40    0.17
 -36   0  20    4.42    0.39
 -34  -2  19    1.00    0.29
 -35  -1  19    0.34    0.16
 -36   0  19    0.00    0.20
 -34  -2  18    2.57    0.30
 -35  -1  18    0.42    0.18
 -36   0  18    0.07    0.20
 -33  -3  17    0.50    0.33
 -35  -1  17    0.00    0.18
 -37   1  17    2.61    0.47
 -38   2  17    2.43    0.70
 -33  -3  16    1.85    0.26
 -34  -2  16    1.75    0.29
 -35  -1  16    0.06    0.20
 -36   0  16   28.95    1.24
 -37   1  16    1.37    0.43
 -38   2  16    0.11    0.26
 -33  -3  15    0.38    0.19
 -34  -2  15    0.11    0.17
 -35  -1  15    6.45    0.48
 -36   0  15    0.10    0.24
 -37   1  15    1.72    0.31
 -38   2  15    0.15    0.20
 -39   3  15    3.19    0.32
 -33  -3  14    0.00    0.19
 -34  -2  14    3.49    0.32
 -35  -1  14    6.12    0.49
 -36   0  14    2.85    0.44
 -37   1  14    6.66    0.37
 -38   2  14    0.47    0.19
 -39   3  14    1.25    0.22
 -32  -4  13    0.75    0.22
 -33  -3  13    0.34    0.20
 -34  -2  13   17.19    0.63
 -35  -1  13    0.12    0.21
 -36   0  13    0.06    0.22
 -37   1  13    0.05    0.20
 -38   2  13    1.52    0.30
 -39   3  13    0.78    0.26
 -32  -4  12    0.21    0.22
 -33  -3  12    0.41    0.22
 -34  -2  12    6.31    0.41
 -35  -1  12    2.25    0.79
 -36   0  12    3.76    0.41
 -37   1  12    0.43    0.20
 -38   2  12    0.10    0.17
 -39   3  12    2.11    0.23
 -32  -4  11    0.23    0.22
 -33  -3  11    1.70    0.36
 -34  -2  11    0.11    0.21
 -35  -1  11    2.41    0.77
 -36   0  11    0.04    0.22
 -37   1  11    3.54    0.32
 -38   2  11    4.94    0.34
 -39   3  11    2.95    0.24
 -32  -4  10    0.24    0.24
 -33  -3  10    0.44    0.25
 -34  -2  10    3.16    0.38
 -35  -1  10    3.98    0.41
 -36   0  10    4.71    0.37
 -37   1  10    6.85    0.37
 -38   2  10    0.45    0.22
 -39   3  10    0.34    0.15
 -32  -4   9    0.30    0.24
 -33  -3   9    2.14    0.50
 -34  -2   9    2.20    0.40
 -35  -1   9    3.24    0.39
 -36   0   9    0.12    0.23
 -37   1   9    1.41    0.22
 -38   2   9    1.74    0.26
 -39   3   9    1.96    0.24
 -33  -3   8    0.09    0.25
 -34  -2   8    3.67    0.34
 -35  -1   8    0.91    0.24
 -36   0   8    0.30    0.19
 -37   1   8    7.57    0.38
 -38   2   8    9.94    0.40
 -39   3   8    1.23    0.23
 -32  -4   7    0.16    0.26
 -33  -3   7    0.50    0.27
 -34  -2   7    4.32    0.35
 -35  -1   7    1.07    0.25
 -36   0   7    0.06    0.18
 -37   1   7   15.46    0.51
 -38   2   7    0.16    0.18
 -39   3   7    6.86    0.34
 -32  -4   6    0.32    0.20
 -33  -3   6    0.53    0.25
 -34  -2   6    6.70    0.39
 -35  -1   6    3.03    0.39
 -36   0   6    7.56    0.36
 -37   1   6    0.16    0.18
 -38   2   6    1.19    0.22
 -39   3   6    3.51    0.29
 -32  -4   5   10.56    0.43
 -33  -3   5    8.16    0.47
 -34  -2   5    7.55    0.40
 -35  -1   5    6.84    0.44
 -36   0   5    0.56    0.24
 -37   1   5    5.47    0.36
 -38   2   5    0.69    0.19
 -39   3   5    2.19    0.28
 -32  -4   4    0.17    0.18
 -33  -3   4    0.15    0.24
 -34  -2   4    1.30    0.25
 -35  -1   4   21.82    0.69
 -36   0   4    2.94    0.31
 -37   1   4    4.11    0.34
 -38   2   4    4.00    0.33
 -39   3   4    0.70    0.20
 -32  -4   3    0.99    0.23
 -33  -3   3    0.31    0.24
 -34  -2   3    1.60    0.31
 -35  -1   3   28.07    0.81
 -36   0   3    0.02    0.21
 -37   1   3    0.37    0.18
 -38   2   3    3.33    0.44
 -39   3   3    0.18    0.21
 -32  -4   2    0.08    0.17
 -33  -3   2    2.98    0.37
 -34  -2   2    0.60    0.22
 -35  -1   2    2.72    0.37
 -36   0   2    5.29    0.33
 -37   1   2    4.42    0.32
 -38   2   2   11.94    0.46
 -39   3   2    0.18    0.23
 -32  -4   1    1.59    0.27
 -33  -3   1    0.96    0.28
 -34  -2   1    5.13    0.41
 -35  -1   1   25.96    0.78
 -36   0   1    0.31    0.19
 -37   1   1    3.68    0.31
 -38   2   1    0.78    0.22
 -39   3   1    0.28    0.24
 -32  -4   0    1.45    0.54
 -33  -3   0    0.24    0.22
 -34  -2   0    3.52    0.39
 -35  -1   0   15.30    0.57
 -36   0   0    9.85    0.48
 -37   1   0    2.21    0.27
 -38   2   0    0.49    0.20
 -39   3   0    0.41    0.29
 -32  -4  -1    0.84    0.28
 -33  -3  -1    0.39    0.21
 -34  -2  -1    0.99    0.26
 -35  -1  -1   33.35    0.91
 -36   0  -1    0.18    0.20
 -37   1  -1    1.10    0.20
 -38   2  -1    1.92    0.43
 -39   3  -1    1.14    0.26
 -32  -4  -2    2.04    0.29
 -33  -3  -2    0.00    0.18
 -34  -2  -2    0.00    0.23
 -35  -1  -2    0.91    0.21
 -36   0  -2    3.52    0.36
 -37   1  -2    0.46    0.19
 -38   2  -2    1.78    0.29
 -39   3  -2    1.16    0.57
 -32  -4  -3    0.61    0.18
 -33  -3  -3    0.26    0.20
 -34  -2  -3    0.95    0.25
 -35  -1  -3    5.40    0.37
 -36   0  -3    0.08    0.25
 -37   1  -3    0.31    0.19
 -38   2  -3    1.89    0.27
 -39   3  -3    3.74    0.48
 -32  -4  -4    2.04    0.27
 -33  -3  -4    0.68    0.17
 -34  -2  -4    0.35    0.23
 -35  -1  -4    0.46    0.21
 -36   0  -4   12.38    0.49
 -37   1  -4   10.05    0.42
 -38   2  -4    0.29    0.16
 -32  -4  -5    0.62    0.18
 -33  -3  -5    0.25    0.15
 -34  -2  -5    2.02    0.29
 -35  -1  -5    3.39    0.34
 -36   0  -5    0.00    0.17
 -37   1  -5    1.47    0.23
 -38   2  -5    3.87    0.28
 -39   3  -5    1.21    0.36
 -33  -3  -6    1.55    0.26
 -34  -2  -6    0.09    0.17
 -35  -1  -6    0.50    0.21
 -36   0  -6   27.44    0.87
 -37   1  -6    1.62    0.25
 -38   2  -6    0.11    0.13
 -33  -3  -7    0.19    0.15
 -34  -2  -7    0.85    0.17
 -35  -1  -7    4.02    0.38
 -36   0  -7    0.08    0.16
 -37   1  -7    0.13    0.16
 -38   2  -7    0.00    0.12
 -33  -3  -8    1.95    0.25
 -34  -2  -8    1.27    0.26
 -35  -1  -8    1.41    0.36
 -36   0  -8   17.35    0.60
 -37   1  -8    0.54    0.15
 -38   2  -8    0.87    0.20
 -33  -3  -9    0.21    0.17
 -34  -2  -9    1.79    0.28
 -35  -1  -9    1.14    0.26
 -36   0  -9    0.22    0.15
 -37   1  -9    0.16    0.13
 -38   2  -9    0.08    0.11
 -34  -2 -10    0.13    0.17
 -35  -1 -10    1.01    0.36
 -36   0 -10    0.17    0.13
 -37   1 -10    0.26    0.11
 -34  -2 -11    2.46    0.28
 -35  -1 -11    0.50    0.24
 -36   0 -11    0.00    0.17
 -37   1 -11    0.35    0.11
 -35  -1 -12    0.93    0.26
 -36   0 -12    0.64    0.18
 -37  -1  20    2.63    0.29
 -38   0  20    0.00    0.22
 -37  -1  19    0.10    0.18
 -38   0  19    0.00    0.19
 -36  -2  18    3.50    0.33
 -37  -1  18    0.46    0.19
 -38   0  18    5.28    0.41
 -36  -2  17    2.31    0.32
 -37  -1  17    3.37    0.35
 -38   0  17    0.17    0.21
 -39   1  17    0.00    0.31
 -35  -3  16    4.35    0.47
 -36  -2  16    0.65    0.24
 -37  -1  16    0.89    0.31
 -38   0  16   11.30    0.64
 -39   1  16    1.39    0.30
 -40   2  16    0.36    0.37
 -35  -3  15    0.18    0.19
 -36  -2  15    0.46    0.17
 -37  -1  15    2.06    0.35
 -38   0  15    0.00    0.22
 -39   1  15    0.22    0.23
 -40   2  15    0.67    0.21
 -35  -3  14    1.32    0.26
 -36  -2  14    0.08    0.18
 -37  -1  14    8.71    0.57
 -38   0  14    7.19    0.56
 -39   1  14    0.47    0.20
 -40   2  14    0.31    0.19
 -41   3  14    0.27    0.16
 -35  -3  13    0.14    0.20
 -36  -2  13    7.47    0.41
 -37  -1  13    0.28    0.21
 -38   0  13    0.32    0.23
 -39   1  13    1.34    0.24
 -40   2  13    0.00    0.18
 -41   3  13    0.41    0.15
 -34  -4  12    0.02    0.21
 -35  -3  12    0.66    0.22
 -36  -2  12    1.37    0.29
 -37  -1  12    0.00    0.21
 -38   0  12    4.15    0.41
 -39   1  12    0.86    0.22
 -40   2  12    0.37    0.18
 -41   3  12    0.73    0.17
 -34  -4  11    0.03    0.22
 -35  -3  11    0.33    0.23
 -36  -2  11    2.29    0.38
 -37  -1  11    4.42    0.43
 -38   0  11    0.00    0.21
 -39   1  11    3.01    0.31
 -40   2  11    0.52    0.21
 -41   3  11    1.08    0.21
 -34  -4  10    0.08    0.23
 -35  -3  10    1.49    0.46
 -36  -2  10    2.20    0.38
 -37  -1  10    7.61    0.47
 -38   0  10    2.50    0.32
 -39   1  10    0.43    0.19
 -40   2  10    0.64    0.18
 -41   3  10    0.70    0.16
 -34  -4   9    0.16    0.23
 -35  -3   9    3.73    0.51
 -36  -2   9    3.32    0.34
 -37  -1   9    1.79    0.28
 -38   0   9    0.35    0.20
 -39   1   9   16.24    0.52
 -40   2   9    4.19    0.34
 -41   3   9    0.03    0.16
 -34  -4   8    0.55    0.24
 -35  -3   8    1.38    0.48
 -36  -2   8    8.63    0.40
 -37  -1   8    7.72    0.48
 -38   0   8    8.38    0.42
 -39   1   8    0.96    0.20
 -40   2   8    1.55    0.25
 -41   3   8    0.12    0.16
 -34  -4   7    0.76    0.27
 -35  -3   7    0.72    0.23
 -36  -2   7    1.07    0.21
 -37  -1   7   15.41    0.62
 -38   0   7    0.32    0.19
 -39   1   7    9.09    0.40
 -40   2   7    0.03    0.18
 -41   3   7    0.00    0.20
 -35  -3   6    0.00    0.22
 -36  -2   6    2.36    0.33
 -37  -1   6    0.07    0.22
 -38   0   6    1.37    0.24
 -39   1   6    0.10    0.19
 -40   2   6    0.61    0.19
 -41   3   6    0.80    0.18
 -34  -4   5    4.59    0.31
 -35  -3   5    0.00    0.31
 -36  -2   5    2.30    0.30
 -37  -1   5    6.78    0.42
 -38   0   5    0.00    0.29
 -39   1   5    1.12    0.23
 -40   2   5    2.77    0.29
 -41   3   5    0.63    0.21
 -34  -4   4    3.81    0.29
 -35  -3   4    1.56    0.34
 -36  -2   4    2.04    0.33
 -37  -1   4    3.59    0.40
 -38   0   4    3.58    0.31
 -39   1   4    0.21    0.18
 -40   2   4    0.25    0.19
 -41   3   4    0.01    0.19
 -34  -4   3    0.17    0.16
 -35  -3   3    1.76    0.28
 -36  -2   3    1.62    0.29
 -37  -1   3    0.16    0.21
 -38   0   3    0.04    0.18
 -39   1   3    0.27    0.18
 -40   2   3    0.36    0.25
 -41   3   3    0.31    0.21
 -34  -4   2    0.40    0.17
 -35  -3   2    0.73    0.23
 -36  -2   2   10.22    0.44
 -37  -1   2    4.83    0.42
 -38   0   2    7.62    0.36
 -39   1   2    6.20    0.33
 -40   2   2    3.96    0.33
 -41   3   2    0.32    0.24
 -34  -4   1    0.36    0.16
 -35  -3   1    0.19    0.20
 -36  -2   1   11.33    0.51
 -37  -1   1    4.38    0.39
 -38   0   1    0.23    0.23
 -39   1   1    2.66    0.30
 -40   2   1    0.21    0.20
 -41   3   1    0.94    0.45
 -34  -4   0    0.00    0.17
 -35  -3   0    4.55    0.35
 -36  -2   0    3.48    0.38
 -37  -1   0    3.16    0.38
 -38   0   0    4.28    0.38
 -39   1   0    1.44    0.23
 -40   2   0    0.00    0.24
 -41   3   0    0.71    0.44
 -34  -4  -1    1.56    0.27
 -35  -3  -1    0.19    0.19
 -36  -2  -1    5.67    0.41
 -37  -1  -1    1.59    0.29
 -38   0  -1    0.27    0.20
 -39   1  -1    5.08    0.36
 -40   2  -1    1.19    0.32
 -41   3  -1    1.10    0.53
 -34  -4  -2    0.25    0.17
 -35  -3  -2    0.10    0.18
 -36  -2  -2    2.30    0.49
 -37  -1  -2    0.44    0.21
 -38   0  -2   22.95    0.69
 -39   1  -2    2.27    0.30
 -40   2  -2    0.41    0.17
 -41   3  -2    2.65    0.54
 -34  -4  -3    0.45    0.16
 -35  -3  -3    0.93    0.18
 -36  -2  -3    3.63    0.37
 -37  -1  -3    0.63    0.24
 -38   0  -3    0.18    0.20
 -39   1  -3    1.80    0.28
 -40   2  -3    0.14    0.16
 -34  -4  -4    5.74    0.34
 -35  -3  -4    0.66    0.16
 -36  -2  -4    0.97    0.22
 -37  -1  -4   10.63    0.42
 -38   0  -4    5.01    0.32
 -39   1  -4    7.34    0.36
 -40   2  -4    0.05    0.16
 -35  -3  -5    3.30    0.25
 -36  -2  -5    1.06    0.19
 -37  -1  -5    1.71    0.30
 -38   0  -5    0.23    0.18
 -39   1  -5    0.45    0.17
 -40   2  -5    0.29    0.14
 -35  -3  -6    0.46    0.15
 -36  -2  -6    0.47    0.16
 -37  -1  -6    1.93    0.25
 -38   0  -6   30.03    0.91
 -39   1  -6    3.13    0.29
 -40   2  -6    0.01    0.13
 -35  -3  -7    0.15    0.25
 -36  -2  -7    4.50    0.26
 -37  -1  -7    0.40    0.19
 -38   0  -7    0.04    0.17
 -39   1  -7    0.23    0.14
 -40   2  -7    3.66    0.24
 -35  -3  -8    0.87    0.20
 -36  -2  -8    4.82    0.31
 -37  -1  -8    0.37    0.17
 -38   0  -8    1.91    0.27
 -39   1  -8    2.28    0.22
 -40   2  -8    1.84    0.20
 -37  -1  -9    0.06    0.15
 -38   0  -9    0.22    0.24
 -39   1  -9    0.70    0.13
 -36  -2 -10    7.02    0.40
 -37  -1 -10    0.25    0.13
 -38   0 -10    0.03    0.11
 -39   1 -10    0.27    0.11
 -37  -1 -11    0.26    0.16
 -38   0 -11    0.00    0.20
 -39  -1  19    2.67    0.30
 -40   0  19    0.08    0.20
 -38  -2  18    0.59    0.19
 -39  -1  18    0.06    0.17
 -40   0  18    5.29    0.40
 -39  -1  17    0.00    0.18
 -40   0  17    0.00    0.19
 -41   1  17    1.55    0.33
 -38  -2  16    0.13    0.19
 -39  -1  16    1.19    0.32
 -40   0  16    2.77    0.38
 -41   1  16    1.42    0.45
 -42   2  16    0.77    0.67
 -37  -3  15    0.00    0.25
 -38  -2  15    0.58    0.19
 -39  -1  15    0.48    0.21
 -40   0  15    0.00    0.22
 -41   1  15    0.41    0.23
 -42   2  15    0.49    0.22
 -37  -3  14    2.14    0.39
 -38  -2  14    1.65    0.31
 -39  -1  14    0.36    0.23
 -40   0  14    6.11    0.50
 -41   1  14    1.06    0.21
 -42   2  14    1.99    0.29
 -38  -2  13    1.70    0.27
 -39  -1  13    1.44    0.33
 -40   0  13    0.00    0.24
 -41   1  13    0.27    0.20
 -42   2  13    0.00    0.18
 -37  -3  12    0.38    0.24
 -38  -2  12    0.00    0.26
 -39  -1  12    1.57    0.43
 -40   0  12    1.27    0.30
 -41   1  12    1.48    0.21
 -42   2  12    1.12    0.22
 -43   3  12    0.00    0.23
 -36  -4  11    0.03    0.21
 -37  -3  11    5.34    0.48
 -38  -2  11    5.10    0.39
 -39  -1  11    3.50    0.41
 -40   0  11    0.21    0.24
 -41   1  11    0.08    0.19
 -42   2  11    0.57    0.17
 -43   3  11    0.12    0.14
 -36  -4  10    0.00    0.21
 -37  -3  10    7.65    0.56
 -38  -2  10    0.33    0.19
 -39  -1  10    0.00    0.21
 -40   0  10    0.19    0.19
 -41   1  10    5.67    0.35
 -42   2  10    2.33    0.28
 -43   3  10    2.31    0.23
 -36  -4   9    0.15    0.22
 -37  -3   9    0.39    0.26
 -38  -2   9    1.25    0.28
 -39  -1   9   17.53    0.66
 -40   0   9    0.21    0.20
 -41   1   9    7.29    0.36
 -42   2   9    0.53    0.18
 -43   3   9    0.75    0.16
 -36  -4   8    0.00    0.20
 -38  -2   8   11.66    0.43
 -39  -1   8    1.13    0.29
 -40   0   8    6.24    0.38
 -41   1   8    0.09    0.19
 -42   2   8    0.76    0.18
 -43   3   8    0.50    0.16
 -36  -4   7    1.82    0.36
 -37  -3   7    1.69    0.28
 -38  -2   7    0.03    0.23
 -39  -1   7    9.52    0.49
 -40   0   7    0.07    0.18
 -41   1   7    3.73    0.33
 -42   2   7    0.21    0.16
 -43   3   7    0.00    0.16
 -36  -4   6    7.78    0.36
 -37  -3   6    2.06    0.32
 -38  -2   6    0.90    0.21
 -39  -1   6    0.25    0.21
 -40   0   6   31.12    0.71
 -41   1   6    0.71    0.27
 -42   2   6    0.26    0.17
 -43   3   6    0.53    0.17
 -36  -4   5    0.05    0.16
 -37  -3   5    0.06    0.19
 -38  -2   5    0.95    0.21
 -39  -1   5    0.94    0.27
 -40   0   5    0.24    0.18
 -41   1   5    1.33    0.24
 -42   2   5    0.32    0.18
 -43   3   5    0.34    0.18
 -36  -4   4   10.23    0.38
 -37  -3   4   14.69    0.55
 -38  -2   4    4.74    0.35
 -39  -1   4    0.47    0.21
 -40   0   4    5.33    0.33
 -41   1   4    1.68    0.35
 -42   2   4    0.26    0.18
 -43   3   4    0.83    0.20
 -36  -4   3    0.24    0.15
 -37  -3   3    3.73    0.32
 -38  -2   3    2.61    0.32
 -39  -1   3    0.00    0.21
 -40   0   3    0.20    0.27
 -41   1   3    1.51    0.29
 -42   2   3    1.32    0.22
 -43   3   3    0.01    0.27
 -36  -4   2    3.68    0.26
 -37  -3   2    0.43    0.20
 -38  -2   2   14.56    0.51
 -39  -1   2    5.23    0.39
 -40   0   2   32.14    0.87
 -41   1   2    0.28    0.18
 -42   2   2    0.62    0.19
 -43   3   2    2.06    0.57
 -36  -4   1    0.10    0.15
 -37  -3   1    0.75    0.20
 -38  -2   1    0.75    0.23
 -39  -1   1    2.53    0.36
 -40   0   1    0.11    0.20
 -41   1   1    0.22    0.18
 -42   2   1    0.00    0.18
 -43   3   1    0.38    0.38
 -36  -4   0    1.15    0.25
 -37  -3   0    0.12    0.17
 -38  -2   0    0.58    0.22
 -39  -1   0    1.08    0.23
 -40   0   0    7.26    0.40
 -41   1   0    0.19    0.20
 -42   2   0    2.29    0.33
 -43   3   0    2.04    0.70
 -36  -4  -1    5.30    0.33
 -37  -3  -1    2.51    0.28
 -38  -2  -1    1.50    0.32
 -39  -1  -1    5.31    0.33
 -40   0  -1    0.14    0.19
 -41   1  -1    0.11    0.18
 -42   2  -1    0.49    0.20
 -36  -4  -2    8.71    0.42
 -37  -3  -2    0.50    0.18
 -38  -2  -2    1.85    0.32
 -39  -1  -2    2.13    0.30
 -40   0  -2   49.52    1.21
 -41   1  -2    1.55    0.28
 -42   2  -2    0.49    0.19
 -37  -3  -3    3.77    0.29
 -38  -2  -3    2.71    0.31
 -39  -1  -3    1.63    0.24
 -40   0  -3    0.01    0.18
 -41   1  -3    0.33    0.16
 -42   2  -3    0.09    0.15
 -37  -3  -4    0.52    0.15
 -38  -2  -4    0.19    0.16
 -39  -1  -4    7.85    0.36
 -40   0  -4   10.49    0.36
 -41   1  -4    0.38    0.18
 -42   2  -4    0.02    0.14
 -37  -3  -5    0.82    0.16
 -38  -2  -5    4.10    0.26
 -39  -1  -5    1.06    0.22
 -40   0  -5    0.10    0.16
 -41   1  -5    2.09    0.26
 -42   2  -5    1.90    0.23
 -37  -3  -6    0.21    0.16
 -38  -2  -6    0.19    0.14
 -39  -1  -6    2.76    0.31
 -40   0  -6    1.58    0.27
 -41   1  -6    0.91    0.29
 -42   2  -6    0.68    0.17
 -38  -2  -7    0.01    0.14
 -39  -1  -7    0.59    0.20
 -40   0  -7    0.07    0.15
 -41   1  -7    3.76    0.24
 -38  -2  -8    1.07    0.23
 -39  -1  -8    1.97    0.24
 -40   0  -8    0.13    0.14
 -41   1  -8    3.48    0.23
 -38  -2  -9    0.00    0.15
 -39  -1  -9    1.03    0.21
 -40   0  -9    0.06    0.11
 -41   1  -9    0.00    0.17
 -39  -1 -10    0.15    0.12
 -40   0 -10    1.51    0.20
 -42   0  19    0.15    0.23
 -41  -1  18    0.00    0.15
 -42   0  18    0.35    0.19
 -41  -1  17    1.06    0.29
 -42   0  17    0.01    0.19
 -40  -2  16    0.08    0.18
 -41  -1  16    0.82    0.30
 -42   0  16   10.80    0.58
 -43   1  16    1.51    0.48
 -39  -3  15    3.92    0.43
 -40  -2  15    1.07    0.28
 -41  -1  15    0.00    0.19
 -42   0  15    0.00    0.21
 -43   1  15    0.00    0.25
 -44   2  15    1.70    0.37
 -39  -3  14    2.28    0.40
 -40  -2  14    0.12    0.17
 -41  -1  14    1.24    0.36
 -42   0  14    4.50    0.42
 -43   1  14    1.16    0.22
 -44   2  14    2.15    0.36
 -39  -3  13    0.33    0.24
 -40  -2  13    0.15    0.18
 -41  -1  13    0.23    0.22
 -43   1  13    0.39    0.18
 -44   2  13    0.02    0.17
 -39  -3  12    3.36    0.42
 -40  -2  12    0.19    0.18
 -42   0  12    0.00    0.22
 -43   1  12    0.00    0.24
 -44   2  12    0.92    0.21
 -39  -3  11    4.28    0.43
 -40  -2  11    0.47    0.20
 -41  -1  11    0.47    0.20
 -42   0  11    0.01    0.20
 -43   1  11    1.88    0.37
 -44   2  11    0.02    0.16
 -39  -3  10    0.93    0.27
 -40  -2  10    0.71    0.19
 -41  -1  10    6.70    0.43
 -42   0  10    1.06    0.39
 -43   1  10    9.00    0.38
 -44   2  10    2.25    0.28
 -45   3  10    0.46    0.15
 -38  -4   9    0.45    0.20
 -39  -3   9    3.20    0.44
 -40  -2   9    5.37    0.33
 -41  -1   9    7.73    0.44
 -42   0   9    0.09    0.19
 -43   1   9    0.49    0.19
 -44   2   9    0.09    0.16
 -45   3   9    0.66    0.16
 -38  -4   8    0.27    0.21
 -39  -3   8    0.91    0.32
 -40  -2   8    1.58    0.21
 -41  -1   8    0.41    0.21
 -42   0   8    6.34    0.38
 -43   1   8    4.41    0.33
 -44   2   8    0.97    0.21
 -45   3   8    0.78    0.16
 -38  -4   7    1.96    0.33
 -39  -3   7    9.74    0.43
 -40  -2   7    0.18    0.18
 -41  -1   7    3.87    0.38
 -42   0   7    0.15    0.20
 -43   1   7    0.02    0.20
 -44   2   7    0.13    0.16
 -45   3   7    0.15    0.16
 -38  -4   6    0.00    0.22
 -39  -3   6    5.52    0.34
 -40  -2   6    0.40    0.18
 -41  -1   6    0.55    0.21
 -42   0   6   10.46    0.38
 -43   1   6    1.41    0.25
 -44   2   6    0.43    0.16
 -45   3   6    0.82    0.19
 -38  -4   5    7.66    0.33
 -39  -3   5    3.44    0.31
 -40  -2   5    3.02    0.30
 -41  -1   5    1.92    0.33
 -42   0   5    0.14    0.22
 -43   1   5    1.43    0.28
 -44   2   5    0.09    0.17
 -45   3   5    0.97    0.19
 -38  -4   4    4.28    0.26
 -39  -3   4    0.50    0.19
 -40  -2   4    0.47    0.19
 -41  -1   4    2.15    0.29
 -42   0   4   10.43    0.46
 -43   1   4    7.49    0.39
 -44   2   4    0.03    0.19
 -45   3   4    0.34    0.20
 -38  -4   3    0.34    0.15
 -39  -3   3    0.26    0.18
 -40  -2   3    0.24    0.19
 -41  -1   3    1.59    0.27
 -42   0   3    0.05    0.27
 -43   1   3    0.41    0.20
 -44   2   3    1.07    0.27
 -45   3   3    0.64    0.35
 -38  -4   2    0.88    0.18
 -39  -3   2    0.22    0.17
 -40  -2   2    4.58    0.33
 -41  -1   2    1.15    0.66
 -42   0   2   15.53    0.55
 -43   1   2   11.46    0.46
 -44   2   2    0.08    0.17
 -45   3   2    1.16    0.37
 -38  -4   1    1.52    0.25
 -39  -3   1    0.70    0.21
 -40  -2   1    0.16    0.20
 -41  -1   1    0.13    0.20
 -42   0   1    0.21    0.20
 -43   1   1    0.44    0.21
 -44   2   1    0.88    0.23
 -45   3   1    0.03    0.43
 -38  -4   0    1.25    0.23
 -39  -3   0    0.29    0.17
 -40  -2   0    0.04    0.19
 -41  -1   0    0.14    0.21
 -42   0   0   25.90    0.73
 -43   1   0    0.29    0.18
 -44   2   0    1.92    0.34
 -39  -3  -1    1.43    0.25
 -40  -2  -1    0.66    0.20
 -41  -1  -1    0.32    0.18
 -42   0  -1    0.12    0.19
 -43   1  -1    4.19    0.31
 -44   2  -1    0.36    0.20
 -39  -3  -2    1.30    0.24
 -40  -2  -2    0.15    0.17
 -41  -1  -2    1.43    0.23
 -42   0  -2    1.90    0.32
 -43   1  -2    3.89    0.28
 -44   2  -2    0.14    0.19
 -39  -3  -3    3.36    0.26
 -40  -2  -3    0.14    0.15
 -41  -1  -3    0.32    0.17
 -42   0  -3    0.28    0.15
 -43   1  -3   17.87    0.52
 -44   2  -3    0.39    0.16
 -39  -3  -4    0.18    0.16
 -40  -2  -4    0.11    0.14
 -41  -1  -4    0.15    0.16
 -42   0  -4    3.28    0.25
 -43   1  -4    2.02    0.28
 -44   2  -4    0.00    0.17
 -39  -3  -5    1.56    0.31
 -40  -2  -5    0.13    0.13
 -41  -1  -5    1.70    0.24
 -42   0  -5    0.04    0.14
 -43   1  -5    2.79    0.25
 -44   2  -5    2.48    0.32
 -40  -2  -6    0.12    0.12
 -41  -1  -6    0.29    0.19
 -42   0  -6    3.71    0.28
 -43   1  -6    0.03    0.12
 -40  -2  -7    3.38    0.25
 -41  -1  -7    4.06    0.27
 -42   0  -7    0.13    0.13
 -43   1  -7    0.29    0.14
 -40  -2  -8    2.28    0.28
 -41  -1  -8    3.00    0.24
 -42   0  -8    1.22    0.19
 -41  -1  -9    0.06    0.16
 -43  -1  18    0.37    0.16
 -44   0  18    4.01    0.36
 -43  -1  17    0.00    0.16
 -44   0  17    0.32    0.19
 -42  -2  16    1.02    0.30
 -43  -1  16    2.11    0.31
 -44   0  16   15.25    0.71
 -45   1  16    1.43    0.33
 -42  -2  15    0.36    0.20
 -43  -1  15    0.01    0.18
 -44   0  15    0.08    0.20
 -45   1  15    0.10    0.29
 -41  -3  14    0.00    0.24
 -42  -2  14    2.01    0.28
 -43  -1  14    1.84    0.33
 -44   0  14    0.40    0.22
 -45   1  14    0.13    0.25
 -46   2  14    1.56    0.58
 -41  -3  13    0.28    0.22
 -42  -2  13    0.00    0.28
 -43  -1  13    0.30    0.21
 -44   0  13    0.14    0.22
 -45   1  13    2.64    0.38
 -46   2  13    0.11    0.17
 -41  -3  12    0.73    0.22
 -42  -2  12    1.25    0.23
 -43  -1  12    0.13    0.30
 -44   0  12    0.00    0.21
 -45   1  12    1.43    0.26
 -46   2  12    0.06    0.16
 -41  -3  11    1.68    0.35
 -42  -2  11    0.36    0.19
 -44   0  11    0.41    0.23
 -45   1  11    1.28    0.21
 -46   2  11    0.44    0.17
 -41  -3  10    1.02    0.25
 -42  -2  10    2.67    0.32
 -43  -1  10   10.05    0.46
 -44   0  10    3.97    0.45
 -45   1  10    2.25    0.25
 -46   2  10    1.58    0.22
 -41  -3   9    0.00    0.21
 -42  -2   9    0.18    0.18
 -43  -1   9    1.11    0.26
 -44   0   9    0.53    0.65
 -45   1   9    6.21    0.33
 -46   2   9    0.84    0.18
 -41  -3   8    0.37    0.18
 -42  -2   8    0.76    0.18
 -43  -1   8    6.00    0.40
 -44   0   8   12.80    0.62
 -45   1   8    3.32    0.28
 -46   2   8    0.57    0.16
 -41  -3   7    0.29    0.18
 -42  -2   7    0.06    0.17
 -43  -1   7    0.00    0.28
 -44   0   7    0.00    0.20
 -45   1   7    3.08    0.29
 -46   2   7    0.11    0.16
 -47   3   7    0.18    0.28
 -41  -3   6    1.72    0.37
 -42  -2   6    0.22    0.17
 -43  -1   6    1.22    0.26
 -44   0   6    0.58    0.22
 -45   1   6    0.03    0.18
 -46   2   6    1.01    0.18
 -47   3   6    0.16    0.18
 -40  -4   5    9.09    0.50
 -41  -3   5    1.62    0.25
 -42  -2   5    0.52    0.17
 -43  -1   5    2.06    0.32
 -44   0   5    0.31    0.20
 -45   1   5    2.66    0.29
 -46   2   5    0.71    0.18
 -47   3   5    0.00    0.31
 -40  -4   4    1.78    0.28
 -41  -3   4    0.22    0.16
 -42  -2   4    0.50    0.17
 -43  -1   4    7.00    0.39
 -44   0   4    0.16    0.20
 -45   1   4    1.34    0.25
 -46   2   4    0.26    0.17
 -41  -3   3    0.06    0.15
 -42  -2   3    2.18    0.25
 -43  -1   3    0.83    0.21
 -44   0   3    0.00    0.19
 -45   1   3    0.53    0.20
 -46   2   3    0.00    0.16
 -41  -3   2    0.22    0.16
 -42  -2   2    1.04    0.20
 -43  -1   2   12.36    0.47
 -44   0   2    5.99    0.36
 -45   1   2    1.67    0.29
 -46   2   2    0.97    0.26
 -41  -3   1    1.84    0.23
 -42  -2   1    0.15    0.17
 -43  -1   1    0.37    0.18
 -44   0   1    0.37    0.18
 -45   1   1   20.13    0.58
 -46   2   1    0.80    0.20
 -41  -3   0    0.84    0.16
 -42  -2   0    2.88    0.29
 -43  -1   0    0.06    0.15
 -44   0   0    3.57    0.29
 -45   1   0    8.86    0.37
 -46   2   0    0.26    0.19
 -41  -3  -1    0.10    0.14
 -42  -2  -1    1.99    0.31
 -43  -1  -1    3.97    0.28
 -44   0  -1    0.01    0.17
 -45   1  -1    1.46    0.29
 -46   2  -1    0.11    0.19
 -41  -3  -2    2.14    0.22
 -42  -2  -2    0.51    0.15
 -43  -1  -2    3.88    0.27
 -44   0  -2    0.00    0.14
 -45   1  -2    2.72    0.23
 -46   2  -2    0.33    0.37
 -41  -3  -3    2.91    0.24
 -42  -2  -3    0.03    0.13
 -43  -1  -3   18.25    0.50
 -44   0  -3    0.00    0.14
 -45   1  -3    0.31    0.14
 -46   2  -3    0.19    0.17
 -41  -3  -4    1.01    0.28
 -42  -2  -4    0.06    0.12
 -43  -1  -4    1.16    0.20
 -44   0  -4    6.92    0.34
 -45   1  -4    3.92    0.26
 -42  -2  -5    1.70    0.22
 -43  -1  -5    2.74    0.31
 -44   0  -5    0.12    0.14
 -45   1  -5    1.55    0.20
 -42  -2  -6    0.61    0.17
 -43  -1  -6    0.06    0.13
 -44   0  -6    1.60    0.22
 -45   1  -6    6.78    0.28
 -43  -1  -7    0.07    0.13
 -44   0  -7    0.09    0.11
 -45  -1  17    2.38    0.29
 -46   0  17    0.02    0.18
 -45  -1  16    1.67    0.28
 -46   0  16    1.41    0.31
 -44  -2  15    1.12    0.34
 -45  -1  15    0.20    0.18
 -46   0  15    0.34    0.20
 -47   1  15    0.00    0.29
 -44  -2  14    2.67    0.30
 -45  -1  14    0.12    0.18
 -46   0  14    0.39    0.21
 -47   1  14    0.54    0.25
 -44  -2  13    0.18    0.17
 -45  -1  13    1.22    0.33
 -46   0  13    0.00    0.20
 -47   1  13    0.11    0.23
 -48   2  13    0.05    0.37
 -43  -3  12    0.18    0.22
 -44  -2  12    1.14    0.23
 -45  -1  12    1.63    0.34
 -46   0  12    8.30    0.53
 -47   1  12    0.46    0.17
 -48   2  12    0.59    0.17
 -43  -3  11    1.43    0.32
 -44  -2  11    0.04    0.18
 -45  -1  11    1.24    0.30
 -46   0  11    0.00    0.22
 -47   1  11    0.02    0.16
 -48   2  11    0.12    0.15
 -43  -3  10    2.96    0.34
 -44  -2  10    2.88    0.25
 -45  -1  10    1.85    0.26
 -46   0  10    3.42    0.37
 -47   1  10    1.21    0.22
 -48   2  10    0.13    0.16
 -43  -3   9    0.99    0.32
 -44  -2   9    0.05    0.22
 -45  -1   9    6.84    0.39
 -46   0   9    0.01    0.22
 -47   1   9    0.13    0.16
 -48   2   9    0.56    0.17
 -43  -3   8    1.43    0.26
 -44  -2   8    0.99    0.20
 -45  -1   8    2.75    0.32
 -46   0   8   14.66    0.65
 -47   1   8    2.10    0.26
 -48   2   8    2.75    0.24
 -43  -3   7    0.02    0.15
 -44  -2   7    0.07    0.16
 -45  -1   7    2.41    0.33
 -46   0   7    0.00    0.18
 -47   1   7    0.12    0.16
 -48   2   7    0.23    0.14
 -43  -3   6    1.55    0.24
 -44  -2   6    0.59    0.17
 -45  -1   6    0.07    0.18
 -46   0   6    0.17    0.18
 -47   1   6    1.16    0.20
 -48   2   6    1.98    0.23
 -43  -3   5    0.19    0.15
 -44  -2   5    0.12    0.16
 -45  -1   5    2.76    0.32
 -46   0   5    0.04    0.18
 -47   1   5   13.20    0.56
 -48   2   5    1.71    0.20
 -43  -3   4    1.42    0.23
 -44  -2   4    0.00    0.15
 -45  -1   4    1.51    0.24
 -46   0   4    0.42    0.19
 -47   1   4    0.06    0.22
 -48   2   4    0.24    0.19
 -43  -3   3    0.17    0.19
 -44  -2   3    2.17    0.27
 -45  -1   3    1.02    0.20
 -46   0   3    0.29    0.17
 -47   1   3    0.94    0.22
 -48   2   3    0.76    0.19
 -43  -3   2    1.50    0.22
 -44  -2   2    0.08    0.16
 -45  -1   2    2.36    0.25
 -46   0   2   18.58    0.55
 -47   1   2    6.49    0.41
 -48   2   2    1.33    0.29
 -43  -3   1    0.09    0.13
 -44  -2   1    1.18    0.23
 -45  -1   1   21.92    0.58
 -46   0   1    0.05    0.21
 -47   1   1    1.31    0.23
 -48   2   1    0.55    0.18
 -43  -3   0    0.14    0.13
 -44  -2   0    3.18    0.26
 -45  -1   0    8.43    0.33
 -46   0   0    2.42    0.26
 -47   1   0    0.20    0.15
 -48   2   0    0.41    0.18
 -43  -3  -1    1.04    0.16
 -44  -2  -1    0.10    0.13
 -45  -1  -1    0.65    0.15
 -46   0  -1    0.15    0.13
 -47   1  -1    4.71    0.24
 -48   2  -1    0.55    0.17
 -43  -3  -2    8.71    0.33
 -44  -2  -2    0.18    0.13
 -45  -1  -2    2.98    0.24
 -46   0  -2    1.49    0.25
 -47   1  -2    2.59    0.22
 -44  -2  -3    0.42    0.14
 -45  -1  -3    0.58    0.18
 -46   0  -3    0.02    0.14
 -47   1  -3    0.47    0.14
 -44  -2  -4    0.24    0.12
 -45  -1  -4    3.52    0.26
 -46   0  -4    6.94    0.32
 -47   1  -4    0.12    0.13
 -44  -2  -5    2.84    0.24
 -45  -1  -5    2.21    0.38
 -46   0  -5    0.12    0.12
 -45  -1  -6    7.23    0.30
 -46   0  -6    0.17    0.12
 -47  -1  16    0.00    0.17
 -48   0  16    1.89    0.33
 -47  -1  15    0.24    0.18
 -48   0  15    0.00    0.19
 -46  -2  14    0.23    0.22
 -47  -1  14    0.64    0.19
 -48   0  14    0.47    0.20
 -49   1  14    0.98    0.30
 -46  -2  13    0.00    0.18
 -47  -1  13    0.25    0.20
 -48   0  13    0.10    0.20
 -49   1  13    0.63    0.26
 -46  -2  12    0.61    0.21
 -47  -1  12    0.20    0.34
 -48   0  12   15.15    0.74
 -49   1  12    0.25    0.26
 -45  -3  11    3.14    0.34
 -46  -2  11    0.72    0.18
 -47  -1  11    0.15    0.18
 -48   0  11    0.00    0.22
 -49   1  11    0.28    0.21
 -50   2  11    0.22    0.33
 -45  -3  10    0.61    0.20
 -46  -2  10    2.46    0.26
 -47  -1  10    1.33    0.21
 -48   0  10    8.31    0.54
 -49   1  10    2.05    0.35
 -50   2  10    0.13    0.31
 -45  -3   9    1.21    0.29
 -46  -2   9    0.71    0.16
 -47  -1   9    0.15    0.16
 -48   0   9    0.02    0.20
 -49   1   9    0.02    0.20
 -50   2   9    2.18    0.46
 -45  -3   8    1.53    0.27
 -46  -2   8    1.35    0.26
 -47  -1   8    2.86    0.31
 -48   0   8    4.87    0.40
 -49   1   8    0.72    0.26
 -50   2   8    1.61    0.46
 -45  -3   7    0.36    0.16
 -46  -2   7    0.27    0.15
 -47  -1   7    0.06    0.18
 -48   0   7    0.33    0.21
 -49   1   7    0.26    0.20
 -50   2   7    0.40    0.22
 -45  -3   6    1.26    0.22
 -46  -2   6    1.94    0.24
 -47  -1   6    1.10    0.20
 -48   0   6    0.17    0.17
 -49   1   6    6.25    0.40
 -50   2   6    0.22    0.20
 -45  -3   5    1.98    0.22
 -46  -2   5    1.26    0.22
 -47  -1   5   15.25    0.45
 -48   0   5    0.06    0.16
 -49   1   5    0.32    0.19
 -50   2   5    0.10    0.19
 -45  -3   4    0.43    0.13
 -46  -2   4    0.29    0.16
 -47  -1   4    0.27    0.15
 -48   0   4    2.82    0.26
 -49   1   4    1.30    0.26
 -50   2   4    2.55    0.30
 -45  -3   3    0.14    0.13
 -46  -2   3    0.00    0.14
 -47  -1   3    0.79    0.18
 -48   0   3    0.05    0.15
 -49   1   3    3.44    0.33
 -50   2   3    0.07    0.18
 -45  -3   2    0.39    0.13
 -46  -2   2    1.37    0.23
 -47  -1   2    7.58    0.30
 -48   0   2    1.59    0.22
 -49   1   2    1.30    0.26
 -50   2   2    0.03    0.18
 -45  -3   1    0.45    0.13
 -46  -2   1    0.62    0.15
 -47  -1   1    1.26    0.19
 -48   0   1    0.24    0.15
 -49   1   1    0.47    0.22
 -50   2   1    0.74    0.19
 -45  -3   0    0.85    0.15
 -46  -2   0    0.35    0.14
 -47  -1   0    0.27    0.13
 -48   0   0    0.21    0.12
 -49   1   0    0.81    0.15
 -46  -2  -1    0.14    0.12
 -47  -1  -1    4.31    0.24
 -48   0  -1    0.14    0.12
 -49   1  -1    2.96    0.23
 -46  -2  -2    1.33    0.19
 -47  -1  -2    2.79    0.22
 -48   0  -2    4.23    0.24
 -49   1  -2    1.39    0.22
 -46  -2  -3    0.15    0.14
 -47  -1  -3    2.26    0.46
 -48   0  -3    0.17    0.13
 -49   1  -3    0.13    0.17
 -47  -1  -4    1.25    0.38
 -48   0  -4    0.27    0.12
 -49  -1  15    0.12    0.18
 -50   0  15    0.00    0.19
 -49  -1  14    1.09    0.31
 -50   0  14    0.05    0.19
 -48  -2  13    0.28    0.27
 -49  -1  13    0.22    0.20
 -50   0  13    0.03    0.18
 -51   1  13    0.00    0.28
 -48  -2  12    1.03    0.29
 -49  -1  12    0.02    0.18
 -50   0  12    0.52    0.21
 -51   1  12    0.00    0.24
 -48  -2  11    0.44    0.19
 -49  -1  11    0.09    0.17
 -50   0  11    0.18    0.23
 -51   1  11    0.00    0.56
 -48  -2  10    0.00    0.18
 -49  -1  10    2.61    0.28
 -50   0  10    6.55    0.47
 -51   1  10    3.77    0.34
 -48  -2   9    1.51    0.21
 -49  -1   9    0.04    0.14
 -50   0   9    0.00    0.21
 -51   1   9    0.15    0.22
 -48  -2   8    3.66    0.25
 -49  -1   8    0.47    0.15
 -50   0   8    3.14    0.37
 -51   1   8    0.43    0.19
 -47  -3   7    0.00    0.16
 -48  -2   7    0.03    0.14
 -49  -1   7    0.08    0.15
 -50   0   7    0.14    0.21
 -51   1   7    0.44    0.18
 -47  -3   6    0.22    0.14
 -48  -2   6    2.08    0.22
 -49  -1   6    6.38    0.28
 -50   0   6    1.94    0.33
 -51   1   6    0.69    0.24
 -47  -3   5    0.23    0.14
 -48  -2   5    1.68    0.23
 -49  -1   5    0.62    0.16
 -50   0   5    0.59    0.23
 -51   1   5    0.01    0.18
 -48  -2   4    0.30    0.14
 -49  -1   4    1.41    0.21
 -50   0   4    8.21    0.33
 -51   1   4    0.00    0.17
 -48  -2   3    0.56    0.18
 -49  -1   3    3.59    0.23
 -50   0   3    0.06    0.14
 -51   1   3    0.38    0.17
 -48  -2   2    1.74    0.21
 -49  -1   2    0.84    0.14
 -50   0   2    4.06    0.21
 -51   1   2    0.72    0.21
 -48  -2   1    0.51    0.14
 -49  -1   1    0.18    0.12
 -50   0   1    0.07    0.12
 -51   1   1    0.17    0.14
 -48  -2   0    1.04    0.30
 -49  -1   0    0.68    0.14
 -50   0   0    4.12    0.21
 -51   1   0    0.01    0.16
 -48  -2  -1    0.82    0.19
 -49  -1  -1    2.92    0.21
 -50   0  -1    0.14    0.12
 -51   1  -1    0.04    0.17
 -49  -1  -2    1.59    0.18
 -50   0  -2    1.01    0.18
 -49  -1  -3    0.29    0.12
 -51  -1  13    0.00    0.18
 -52   0  13    0.01    0.20
 -51  -1  12    0.17    0.19
 -52   0  12   11.53    0.43
 -51  -1  11    0.00    0.19
 -52   0  11    0.23    0.21
 -50  -2  10    0.21    0.25
 -51  -1  10    4.54    0.30
 -52   0  10    0.15    0.20
 -53   1  10    1.48    0.34
 -50  -2   9    4.27    0.29
 -51  -1   9    0.00    0.15
 -52   0   9    0.16    0.20
 -53   1   9    1.11    0.27
 -50  -2   8    2.97    0.25
 -51  -1   8    0.69    0.14
 -52   0   8    1.67    1.26
 -53   1   8    1.47    0.30
 -50  -2   7    0.00    0.14
 -51  -1   7    0.58    0.15
 -52   0   7    0.56    0.56
 -53   1   7    0.31    0.18
 -50  -2   6    0.26    0.13
 -51  -1   6    0.77    0.14
 -52   0   6    3.89    0.34
 -53   1   6    2.13    0.27
 -50  -2   5    0.38    0.13
 -51  -1   5    0.00    0.14
 -52   0   5    0.05    0.18
 -53   1   5    0.00    0.15
 -50  -2   4    3.45    0.22
 -52   0   4    4.74    0.22
 -53   1   4    0.45    0.32
 -50  -2   3    0.15    0.12
 -51  -1   3    0.53    0.12
 -52   0   3    0.20    0.15
 -53   1   3    0.14    0.13
 -50  -2   2    0.27    0.11
 -51  -1   2    0.58    0.15
 -52   0   2    5.75    0.23
 -53   1   2    1.56    0.28
 -50  -2   1    1.43    0.18
 -51  -1   1    0.05    0.11
 -52   0   1    0.05    0.11
 -51  -1   0    0.03    0.10
 -52   0   0    4.30    0.22
 -51  -1  -1    0.33    0.14
 -53  -1  10    1.29    0.23
 -54   0  10    6.91    0.31
 -53  -1   9    0.57    0.17
 -54   0   9    0.39    0.15
 -53  -1   8    1.23    0.24
 -54   0   8    1.69    0.22
 -53  -1   7    0.03    0.15
 -54   0   7    0.09    0.13
 -53  -1   6    2.45    0.24
 -54   0   6    0.56    0.17
 -53  -1   5    0.12    0.16
 -54   0   5    0.02    0.17
 -53  -1   4    0.18    0.12
 -54   0   4    0.57    0.18
 -53  -1   3    0.21    0.12
 -54   0   3    0.06    0.13
   0   0   0    0.00    0.00
;
_shelx_hkl_checksum     90168
_shelx_res_file
;
    JTM656_0m_4a.res created by SHELXL-2014/7
TITL JTM656_0m_4a_a.res in C2/c
REM Old TITL JTM656_0m_4a in C2/c
REM SHELXT solution in C2/c
REM R1 0.136,  Rweak 0.008,  Alpha 0.029,  Orientation as input
REM Formula found by SHELXT:  C21 N3 O
CELL  1.54178  44.4837   4.7293  18.3432   90.000  106.965   90.000
ZERR    8.000   0.0012   0.0001   0.0005    0.000    0.002    0.000
LATT  7
SYMM -X, Y, 1/2-Z
SFAC C N O H
UNIT 168 24 8 200
TEMP -123
SIZE 0.03 0.076 0.29
L.S. 5
BOND $H
LIST 4
FMAP 2
PLAN 5
CONF
htab
ACTA 136
WGHT    0.064700    0.623600
FVAR       0.09316
O1    3    0.364460   -0.128176    0.676351    11.00000    0.03825    0.03427 =
         0.03409   -0.00111    0.00733    0.00895
N1    2    0.347091    0.159623    0.757935    11.00000    0.02878    0.02498 =
         0.02384    0.00232    0.00202    0.00172
N2    2    0.342747   -0.202528    0.490148    11.00000    0.05120    0.05572 =
         0.03221   -0.00792    0.00917    0.00281
N3    2    0.272117    0.437120    0.454641    11.00000    0.04712    0.06695 =
         0.02920    0.00830    0.00300    0.00812
C1    1    0.323276    0.363414    0.749153    11.00000    0.02610    0.02239 =
         0.02760    0.00260    0.00394   -0.00188
C2    1    0.314331    0.503743    0.805249    11.00000    0.03156    0.02797 =
         0.02453    0.00295    0.00566   -0.00235
H2    4    0.324867    0.469245    0.859425    11.00000    0.03204
C3    1    0.289880    0.699324    0.781918    11.00000    0.03202    0.03068 =
         0.03333   -0.00149    0.01123   -0.00194
H3    4    0.283419    0.806549    0.820876    11.00000    0.04140
C4    1    0.274729    0.747953    0.705501    11.00000    0.02977    0.02931 =
         0.03540    0.00378    0.00740    0.00359
H4    4    0.258196    0.879777    0.689292    11.00000    0.03395
C5    1    0.283242    0.599878    0.649207    11.00000    0.02885    0.03087 =
         0.02780    0.00483    0.00306   -0.00094
H5    4    0.272270    0.632959    0.596352    11.00000    0.03917
C6    1    0.307816    0.405930    0.671083    11.00000    0.02837    0.02505 =
         0.02466    0.00093    0.00458   -0.00280
C7    1    0.322110    0.216598    0.629426    11.00000    0.02821    0.02572 =
         0.02615    0.00176    0.00492   -0.00283
C8    1    0.347574    0.056525    0.688390    11.00000    0.02633    0.02927 =
         0.02752    0.00107    0.00485   -0.00070
C9    1    0.315858    0.165921    0.554019    11.00000    0.03118    0.03104 =
         0.02601    0.00111    0.00533   -0.00155
C10   1    0.332044   -0.040211    0.521870    11.00000    0.03634    0.04125 =
         0.02392   -0.00235    0.00500   -0.00142
C11   1    0.291496    0.318844    0.498724    11.00000    0.03720    0.04479 =
         0.02285   -0.00146    0.00684   -0.00276
C12   1    0.367113    0.051276    0.830473    11.00000    0.03309    0.02648 =
         0.02355    0.00614   -0.00085    0.00084
H12A  4    0.378557   -0.128526    0.817159    11.00000    0.03604
H12B  4    0.352701   -0.000213    0.861988    11.00000    0.03158
C13   1    0.391911    0.261814    0.873864    11.00000    0.03059    0.03001 =
         0.02398    0.00121    0.00043    0.00258
H13A  4    0.403516    0.160810    0.922984    11.00000    0.03912
H13B  4    0.380547    0.432413    0.887778    11.00000    0.03217
C14   1    0.415609    0.349197    0.832501    11.00000    0.03306    0.03074 =
         0.02715   -0.00045    0.00240    0.00294
H14A  4    0.425652    0.170253    0.815428    11.00000    0.04355
H14B  4    0.404915    0.453402    0.784502    11.00000    0.03448
C15   1    0.441541    0.534484    0.882694    11.00000    0.03141    0.03305 =
         0.02848   -0.00256    0.00252    0.00048
H15A  4    0.452691    0.428786    0.930950    11.00000    0.04375
H15B  4    0.432103    0.709152    0.902264    11.00000    0.03413
C16   1    0.466140    0.628932    0.845112    11.00000    0.03336    0.03475 =
         0.02957   -0.00372    0.00462    0.00036
H16A  4    0.455522    0.739338    0.796807    11.00000    0.04704
H16B  4    0.475920    0.461404    0.826963    11.00000    0.03992
C17   1    0.492282    0.806768    0.897364    11.00000    0.03361    0.03375 =
         0.02832   -0.00093    0.00365    0.00072
H17A  4    0.502519    0.691805    0.944877    11.00000    0.05168
H17B  4    0.482432    0.978826    0.913608    11.00000    0.04184
C18   1    0.516877    0.901792    0.859965    11.00000    0.03679    0.03778 =
         0.03047   -0.00240    0.00739    0.00048
H18A  4    0.525733    0.729829    0.841889    11.00000    0.04819
H18B  4    0.506309    1.016641    0.812968    11.00000    0.05132
C19   1    0.543439    1.078625    0.910770    11.00000    0.03416    0.03565 =
         0.03060   -0.00076    0.00636   -0.00033
H19A  4    0.554688    0.967607    0.959406    11.00000    0.04624
H19B  4    0.533380    1.249458    0.931158    11.00000    0.04119
C20   1    0.567400    1.172222    0.871336    11.00000    0.04031    0.03947 =
         0.04173   -0.00246    0.01299   -0.00148
H20A  4    0.576768    0.999094    0.852680    11.00000    0.05192
H20B  4    0.555194    1.279797    0.824353    11.00000    0.04647
C21   1    0.593414    1.355440    0.921619    11.00000    0.03883    0.04388 =
         0.06134   -0.00393    0.01332   -0.00515
H21A  4    0.584037    1.528548    0.939345    11.00000    0.06100
H21B  4    0.608090    1.418424    0.895079    11.00000    0.06692
H21C  4    0.605508    1.242179    0.966329    11.00000    0.06157
HKLF 4
REM  JTM656_0m_4a_a.res in C2/c
REM R1 =  0.0505 for    2656 Fo > 4sig(Fo)  and  0.0714 for all    3592 data
REM    326 parameters refined using      0 restraints
END
WGHT      0.0647      0.6236
REM Instructions for potential hydrogen bonds
EQIV $1 x, -y, z+1/2
HTAB C2 N2_$1
HTAB C12 N2_$1
REM Highest difference peak  0.242,  deepest hole -0.203,  1-sigma level  0.044
Q1    1   0.3810  0.1477  0.8524  11.00000  0.05    0.24
Q2    1   0.3381  0.1621  0.6522  11.00000  0.05    0.22
Q3    1   0.3215 -0.1523  0.4776  11.00000  0.05    0.21
Q4    1   0.5293  0.9959  0.8884  11.00000  0.05    0.20
Q5    1   0.4325  0.4006  0.8602  11.00000  0.05    0.18
;
_shelx_res_checksum     28370
