# Supplementary material for: Synthesis, crystal structure, DFT calculations and Hirshfeld surface analysis of 2-(1-decyl-2-oxo­indolin-3-yl­idene)propanedi­nitrile
Source: Acta Crystallogr E Crystallogr Commun. 2019 Jan 1;75(Pt 1):21–5. doi: 10.1107/S2056989018017267 (PMC6323874; doi:10.1107/S2056989018017267)
Supplement: Supplementary file 2 [file e-75-00021-Isup2.hkl]

data_I                                                                          
_shelx_title ' JTM656_0m_4a_a.res in C2/c'                                      
_shelx_refln_list_code          4                                               
_shelx_F_calc_maximum      372.56                                               
_exptl_crystal_F_000      1440.00                                               
_reflns_d_resolution_high  0.8092                                               
                                                                                
loop_                                                                           
 _space_group_symop_operation_xyz                                               
 'x, y, z'                                                                      
 '-x, y, -z+1/2'                                                                
 'x+1/2, y+1/2, z'                                                              
 '-x+1/2, y+1/2, -z+1/2'                                                        
 '-x, -y, -z'                                                                   
 'x, -y, z-1/2'                                                                 
 '-x+1/2, -y+1/2, -z'                                                           
 'x+1/2, -y+1/2, z-1/2'                                                         
                                                                                
_cell_length_a    44.4837                                                       
_cell_length_b     4.7293                                                       
_cell_length_c    18.3432                                                       
_cell_angle_alpha  90.000                                                       
_cell_angle_beta  106.965                                                       
_cell_angle_gamma  90.000                                                       
                                                                                
_shelx_F_squared_multiplier     1.000                                           
                                                                                
loop_                                                                           
 _refln_index_h                                                                 
 _refln_index_k                                                                 
 _refln_index_l                                                                 
 _refln_F_squared_calc                                                          
 _refln_F_squared_meas                                                          
 _refln_F_squared_sigma                                                         
 _refln_observed_status                                                         
   2   0   0      12647.55       9426.65       361.81 o                         
   4   0   0       3021.04       3407.24        94.49 o                         
   6   0   0      35961.87      33557.30       911.44 o                         
   8   0   0      22021.20      21857.24       594.57 o                         
  10   0   0        123.32        115.23        12.67 o                         
  12   0   0         80.31         93.33        13.83 o                         
  14   0   0       4264.51       3968.39       114.07 o                         
  16   0   0       6082.44       5919.17       168.23 o                         
  18   0   0       2304.21       2369.05        76.05 o                         
  20   0   0       1297.85       1337.78        54.16 o                         
  22   0   0       6866.01       6769.53       198.19 o                         
  24   0   0       2220.21       2077.53        86.42 o                         
  26   0   0        184.27        177.45        26.50 o                         
  28   0   0        858.17        865.35        43.79 o                         
  30   0   0       1050.23       1038.19        48.39 o                         
  32   0   0       1233.30       1163.78        46.09 o                         
  34   0   0        116.29        125.60        25.35 o                         
  36   0   0       1066.08       1134.98        55.31 o                         
  38   0   0        477.63        493.17        43.79 o                         
  40   0   0        758.66        836.54        46.09 o                         
  42   0   0       2608.17       2984.36        84.12 o                         
  44   0   0        393.13        411.36        33.42 o                         
  46   0   0        271.11        278.85        29.96 o                         
  48   0   0         22.67         24.20        13.83 o                         
  50   0   0        500.33        474.73        24.20 o                         
  52   0   0        530.96        495.47        25.35 o                         
   1   1   0       2965.75       2903.72        61.11 o                         
   3   1   0         46.89         28.71         8.72 o                         
   5   1   0       3856.47       4145.76       338.76 o                         
   7   1   0     100785.41      97564.88      8189.12 o                         
   9   1   0      10250.09      10559.37       498.35 o                         
  11   1   0       4675.15       4378.52       668.31 o                         
  13   1   0       6934.38       7277.91       418.27 o                         
  15   1   0       2222.48       2554.88       130.21 o                         
  17   1   0        411.91        408.32        28.52 o                         
  19   1   0        251.52        266.98        33.38 o                         
  21   1   0         24.67         60.35        25.92 o                         
  23   1   0        273.22        321.40        53.14 o                         
  25   1   0        831.83        821.44        43.13 o                         
  27   1   0        595.65        604.18        47.82 o                         
  29   1   0        375.60        355.05        29.33 o                         
  31   1   0        221.12        229.76        23.53 o                         
  33   1   0       1930.85       1934.11        65.68 o                         
  35   1   0       1785.52       1758.08        41.25 o                         
  37   1   0        232.34        300.54        54.73 o                         
  39   1   0        136.75        148.15        20.74 o                         
  41   1   0          1.50         19.08        16.69 o                         
  43   1   0          0.89         18.96        13.28 o                         
  45   1   0       1026.87        993.92        28.38 o                         
  47   1   0         16.51         27.37        11.32 o                         
  49   1   0         79.90         85.98        11.79 o                         
  51   1   0          3.52          2.57         9.77 o                         
   0   2   0       1339.23       1473.74        48.39 o                         
   2   2   0        396.14        385.86        21.82 o                         
   4   2   0         25.84         17.36        12.67 o                         
   6   2   0        280.88        291.37        27.08 o                         
   8   2   0         92.68        110.23        14.24 o                         
  10   2   0       4615.91       4891.75       142.30 o                         
  12   2   0        503.57        465.55        24.84 o                         
  14   2   0        256.40        324.48        26.74 o                         
  16   2   0       1789.29       1805.35       159.59 o                         
  18   2   0       1027.92        890.63        55.31 o                         
  20   2   0         95.79        123.71        30.53 o                         
  22   2   0        884.97        805.63        34.60 o                         
  24   2   0         91.09         88.72        20.17 o                         
  26   2   0         52.03         82.72        46.09 o                         
  28   2   0       2132.80       2061.72       114.65 o                         
  30   2   0         21.54         30.50        18.21 o                         
  32   2   0         37.83         29.57        20.16 o                         
  34   2   0        425.50        354.21        50.12 o                         
  36   2   0        394.34        403.37        30.55 o                         
  38   2   0         71.21         61.40        17.05 o                         
  40   2   0         21.33          2.57        17.17 o                         
  42   2   0        323.97        305.99        33.99 o                         
  44   2   0        355.26        328.53        72.59 o                         
  46   2   0         19.34         35.93        12.99 o                         
  48   2   0         73.09         76.97        36.30 o                         
   1   3   0        334.51        393.76        47.24 o                         
   3   3   0        163.80        167.48        37.07 o                         
   5   3   0        169.95        211.56        25.94 o                         
   7   3   0       2155.72       2380.12       138.27 o                         
   9   3   0       2194.88       2480.85       126.75 o                         
  11   3   0          0.87          4.34        13.78 o                         
  13   3   0        464.20        520.81        32.26 o                         
  15   3   0       1300.24       1369.92        68.56 o                         
  17   3   0       3033.48       3024.05       229.88 o                         
  19   3   0        240.48        210.55        36.87 o                         
  21   3   0        832.15        704.74       122.14 o                         
  23   3   0       2276.75       2223.98       239.09 o                         
  25   3   0        718.09        763.05       141.73 o                         
  27   3   0       1086.81       1015.83       172.26 o                         
  29   3   0        834.97        844.80       195.31 o                         
  31   3   0        278.08        215.16       120.99 o                         
  33   3   0         15.72         30.41        18.69 o                         
  35   3   0        502.86        524.28        40.33 o                         
  37   3   0          0.93         15.23        16.20 o                         
  39   3   0         25.31         38.53        16.90 o                         
  41   3   0        101.08         94.21        17.33 o                         
  43   3   0         20.02         50.42       109.46 o                         
  45   3   0         82.81         97.94        17.28 o                         
   0   4   0        843.66       1075.06        64.53 o                         
   2   4   0        164.97         77.78        55.31 o                         
   4   4   0         28.04        231.46       152.10 o                         
   6   4   0         44.68        135.84        37.45 o                         
   8   4   0          0.23         25.96        17.04 o                         
  10   4   0          7.85         25.23        17.86 o                         
  12   4   0          6.44         14.25        15.23 o                         
  14   4   0         85.49         95.35        25.35 o                         
  16   4   0        204.64        193.29        25.22 o                         
  18   4   0       2001.78       1793.34      1191.44 o                         
  20   4   0          6.04         15.56        19.35 o                         
  22   4   0        146.14        235.06        42.63 o                         
  24   4   0        273.82        248.62       177.45 o                         
  26   4   0         33.45         13.36        21.18 o                         
  28   4   0          0.02          1.15        21.89 o                         
  30   4   0          7.78          2.30        20.74 o                         
  32   4   0         32.19        167.08        62.22 o                         
  34   4   0          0.15          0.00        19.59 o                         
  36   4   0        106.06        132.51        28.81 o                         
  38   4   0         53.33        144.03        26.50 o                         
   1   5   0         11.16         13.83        18.44 o                         
   3   5   0        122.45        139.37        20.76 o                         
   5   5   0        202.49        178.05        56.46 o                         
   7   5   0          7.49         29.37        14.24 o                         
   9   5   0        154.01        229.47        38.60 o                         
  11   5   0        367.79        397.53        41.48 o                         
  13   5   0        160.65        159.01        34.57 o                         
  15   5   0        103.59        123.29        33.42 o                         
  17   5   0        134.40        107.16        32.26 o                         
  19   5   0         31.66         21.89        19.59 o                         
  21   5   0          0.06          5.76        19.59 o                         
  23   5   0          3.15          2.30        18.44 o                         
  25   5   0          4.41         42.63        19.59 o                         
  27   5   0        350.63        360.66        31.11 o                         
 -51   1   1          8.09         11.85         9.97 o                         
 -49   1   1         12.94         32.53        16.71 o                         
 -47   1   1        124.00        147.58        16.88 o                         
 -45   1   1       2436.16       2427.02       103.13 o                         
 -43   1   1         42.68         46.36        15.75 o                         
 -41   1   1          0.17         20.44        15.42 o                         
 -39   1   1        313.01        300.54        26.56 o                         
 -37   1   1        470.94        458.65        40.33 o                         
 -35   1   1       2869.00       2856.97       110.04 o                         
 -33   1   1       1189.85       1219.47        35.70 o                         
 -31   1   1        275.11        292.94        31.11 o                         
 -29   1   1          5.15         15.98        17.90 o                         
 -27   1   1          8.24         38.44        21.89 o                         
 -25   1   1        516.62        527.83        84.69 o                         
 -23   1   1        408.33        411.71        64.77 o                         
 -21   1   1        262.21        322.81        38.46 o                         
 -19   1   1        199.82        267.00        31.30 o                         
 -17   1   1       3444.25       3846.35       155.56 o                         
 -15   1   1       8683.12       9414.52       423.46 o                         
 -13   1   1        703.16        766.74        53.00 o                         
 -11   1   1      42935.68      43959.82      2528.06 o                         
  -9   1   1      71399.77      69414.77      2108.06 o                         
  -7   1   1      11898.25      11845.77       425.18 o                         
  -5   1   1        779.77        785.15        69.71 o                         
  -3   1   1      19686.92      20787.72      1764.11 o                         
  -1   1   1       9830.59      10038.37       407.32 o                         
   1   1   1         94.89        106.32        12.22 o                         
   3   1   1       9115.82       9090.57       392.92 o                         
   5   1   1      49124.50      48852.64      3347.32 o                         
   7   1   1       5446.60       5957.71       437.86 o                         
   9   1   1       5638.87       5832.82       309.96 o                         
  11   1   1      11445.58      12342.60       891.27 o                         
  13   1   1        299.80        347.98        20.76 o                         
  15   1   1        167.36        183.93        22.40 o                         
  17   1   1         89.48         73.74        16.69 o                         
  19   1   1          0.14         23.63        24.05 o                         
  21   1   1       2583.17       2674.63       140.00 o                         
  23   1   1       4305.31       4480.41       155.56 o                         
  25   1   1         56.75         25.39        20.23 o                         
  27   1   1       1766.16       1670.78        66.83 o                         
  29   1   1       1047.61        990.08        42.06 o                         
  31   1   1        615.50        598.74        52.43 o                         
  33   1   1        211.01        260.63        27.08 o                         
  35   1   1       3626.86       3637.65       171.11 o                         
  37   1   1        150.60        149.75        28.23 o                         
  39   1   1        647.08        600.04        28.03 o                         
  41   1   1         16.07         24.77        14.67 o                         
  43   1   1        460.24        469.18        23.94 o                         
  45   1   1         72.60        109.93        46.67 o                         
  47   1   1        469.90        520.69        23.05 o                         
  49   1   1        344.13        338.57        17.87 o                         
  51   1   1         43.05         22.93        16.71 o                         
 -50   2   1        100.09        139.56        39.75 o                         
 -48   2   1         69.84         60.59        12.73 o                         
 -46   2   1         78.74         80.16        13.83 o                         
 -44   2   1        105.13        121.20        18.74 o                         
 -42   2   1          4.97          8.89        14.24 o                         
 -40   2   1         19.42         21.32        16.30 o                         
 -38   2   1         86.81         88.26        18.32 o                         
 -36   2   1       1280.93       1196.54       100.25 o                         
 -34   2   1        599.59        555.71        33.99 o                         
 -32   2   1        652.19        657.35        32.81 o                         
 -30   2   1        415.91        454.30        36.30 o                         
 -28   2   1       6132.82       5622.37       398.68 o                         
 -26   2   1        468.44        462.93        31.56 o                         
 -24   2   1          2.17         16.34        17.70 o                         
 -22   2   1       2942.98       2797.79       146.34 o                         
 -20   2   1        497.74        489.90        37.57 o                         
 -18   2   1       4906.30       5095.49       114.80 o                         
 -16   2   1       7155.16       7562.92       157.09 o                         
 -14   2   1        190.92        191.94        30.53 o                         
 -12   2   1       1093.42       1102.35        46.09 o                         
 -10   2   1      15928.01      16808.12       294.98 o                         
  -8   2   1       1281.59       1358.11        38.60 o                         
  -6   2   1        171.95        188.02        19.85 o                         
  -4   2   1       2926.26       3052.47        63.67 o                         
  -2   2   1       3792.76       4117.80        81.67 o                         
   0   2   1        171.86        187.82        19.10 o                         
   2   2   1        316.26        338.44        21.30 o                         
   4   2   1         15.08         30.11        12.45 o                         
   6   2   1        535.37        590.02        25.73 o                         
   8   2   1        990.70        881.59        35.72 o                         
  10   2   1       1544.53       1667.41        46.67 o                         
  12   2   1       3136.56       3103.43        61.11 o                         
  14   2   1       3536.70       3470.25       101.40 o                         
  16   2   1       1823.99       1915.08        54.07 o                         
  18   2   1        384.37        489.89        90.45 o                         
  20   2   1        346.20        352.70        53.00 o                         
  22   2   1       1216.05       1109.35       107.16 o                         
  24   2   1         73.74         57.24        19.65 o                         
  26   2   1       2666.69       2532.09       262.14 o                         
  28   2   1        277.84        286.46        28.49 o                         
  30   2   1        936.91        895.34        66.83 o                         
  32   2   1       2765.44       2533.81       303.62 o                         
  34   2   1         62.67         74.43        39.18 o                         
  36   2   1        656.87        646.66        36.82 o                         
  38   2   1        222.01        192.91        29.58 o                         
  40   2   1         90.22        101.29        30.53 o                         
  42   2   1        154.67        156.69        86.42 o                         
  44   2   1         19.06         23.32        14.98 o                         
  46   2   1         20.65         14.79        11.69 o                         
  48   2   1         50.12         80.30        15.56 o                         
 -45   3   1         46.90         41.80        24.20 o                         
 -43   3   1         25.94         18.89        16.71 o                         
 -41   3   1        183.08        195.34        51.85 o                         
 -39   3   1         34.57         59.34        24.20 o                         
 -37   3   1         78.26         89.90        18.52 o                         
 -35   3   1         11.76         38.90        17.86 o                         
 -33   3   1         65.66         83.84        26.50 o                         
 -31   3   1         21.12          5.40        19.50 o                         
 -29   3   1        784.39        821.74       161.89 o                         
 -27   3   1       1510.26       1516.32       275.97 o                         
 -25   3   1        442.66        426.13        48.97 o                         
 -23   3   1        162.27        146.42        22.15 o                         
 -21   3   1       1178.03       1052.62       111.77 o                         
 -19   3   1        473.67        500.94        96.79 o                         
 -17   3   1       2950.69       3078.67       256.38 o                         
 -15   3   1        104.73        160.80        31.69 o                         
 -13   3   1        150.06        188.35        21.14 o                         
 -11   3   1         16.20         28.16        13.57 o                         
  -9   3   1         38.59         53.69        15.06 o                         
  -7   3   1        312.37        334.07        27.21 o                         
  -5   3   1       1696.97       1876.26        55.33 o                         
  -3   3   1        377.09        492.09        44.83 o                         
  -1   3   1         33.05        135.70        40.13 o                         
   1   3   1         18.52          0.00        45.17 o                         
   3   3   1       1403.42       1739.44        62.52 o                         
   5   3   1         25.23         20.34        20.14 o                         
   7   3   1          0.14          3.11        14.93 o                         
   9   3   1        166.61        221.44        24.77 o                         
  11   3   1        149.31        151.83        18.74 o                         
  13   3   1        213.64        212.10        22.81 o                         
  15   3   1        445.56        472.89        26.47 o                         
  17   3   1        518.54        518.70        28.48 o                         
  19   3   1        807.69        828.48        58.77 o                         
  21   3   1        158.19         93.15        75.47 o                         
  23   3   1          0.10         23.37        22.64 o                         
  25   3   1       4568.87       4944.35       145.18 o                         
  27   3   1        363.85        318.31       117.53 o                         
  29   3   1        204.74        233.93        36.19 o                         
  31   3   1        245.21        160.04        73.74 o                         
  33   3   1         34.00         46.28        20.41 o                         
  35   3   1          4.21         21.14        19.68 o                         
  37   3   1        283.33        292.83        30.64 o                         
  39   3   1        162.95        150.59        20.76 o                         
  41   3   1          8.21         35.60        57.61 o                         
  43   3   1         83.01        119.84        18.44 o                         
 -38   4   1        114.50        175.14        28.81 o                         
 -36   4   1         19.79         11.52        17.28 o                         
 -34   4   1         52.76         41.48        18.44 o                         
 -32   4   1        174.45        183.21        31.11 o                         
 -30   4   1         31.17         26.61        20.74 o                         
 -28   4   1          3.27          7.05        18.50 o                         
 -26   4   1         44.64         21.03        19.01 o                         
 -24   4   1         57.00         26.26        19.50 o                         
 -22   4   1        196.30        240.42        53.58 o                         
 -20   4   1         97.17        147.33        27.29 o                         
 -18   4   1       2635.00       2640.70       299.59 o                         
 -16   4   1         10.70         37.99        15.06 o                         
 -14   4   1         71.62        100.23        31.69 o                         
 -12   4   1        272.93        254.96        24.60 o                         
 -10   4   1         13.61         14.53        16.90 o                         
  -8   4   1        426.87        366.45        43.79 o                         
  -6   4   1        332.09        478.91       232.76 o                         
  -4   4   1         52.19        274.17       102.55 o                         
  -2   4   1         11.77         15.21        36.64 o                         
   0   4   1          7.43         82.62        38.27 o                         
   2   4   1        763.35        890.20        43.58 o                         
   4   4   1        123.95        199.29        41.46 o                         
   6   4   1         26.54         30.09        25.43 o                         
   8   4   1        590.07        658.40       141.73 o                         
  10   4   1        783.98        942.55        48.39 o                         
  12   4   1        129.60         90.43        60.49 o                         
  14   4   1         71.62        102.16        53.00 o                         
  16   4   1        112.33         84.55        20.17 o                         
  18   4   1       3785.18       2727.39      2083.29 o                         
  20   4   1          0.02          0.00        24.43 o                         
  22   4   1       1158.09       1328.56        76.05 o                         
  24   4   1        628.37        698.27        57.61 o                         
  26   4   1        143.75        142.88        34.57 o                         
  28   4   1         18.10         24.20        23.05 o                         
  30   4   1         11.16          0.00        21.89 o                         
  32   4   1        123.20         96.79        32.26 o                         
  34   4   1        165.36        179.75        31.11 o                         
  36   4   1        428.30        610.70        38.02 o                         
 -27   5   1         76.78         39.18        23.05 o                         
 -25   5   1         18.57         16.13        20.74 o                         
 -23   5   1         17.18         14.98        20.74 o                         
 -21   5   1         42.37         28.81        20.74 o                         
 -19   5   1         54.78         14.98        21.89 o                         
 -17   5   1         68.24         69.92        28.81 o                         
 -15   5   1        172.93         74.88        76.05 o                         
 -13   5   1       1130.01        871.51       596.87 o                         
 -11   5   1        790.87        793.89       175.72 o                         
  -9   5   1        312.99        300.33        25.93 o                         
  -7   5   1        833.74        895.20        29.30 o                         
  -5   5   1          0.00         13.97        14.40 o                         
  -3   5   1          0.41          5.94        13.43 o                         
  -1   5   1         84.36         99.06        63.95 o                         
   1   5   1         83.93         49.79        29.38 o                         
   3   5   1         15.01         14.02        14.60 o                         
   5   5   1        206.27        222.20       127.90 o                         
   7   5   1        696.19        764.16        92.76 o                         
   9   5   1         10.56         28.88        17.90 o                         
  11   5   1         35.19         15.76        18.50 o                         
  13   5   1        112.96         75.50        33.42 o                         
  15   5   1         56.79         88.72        23.05 o                         
  17   5   1        117.65        130.21        31.11 o                         
  19   5   1         23.47         32.26        19.59 o                         
  21   5   1         35.95         26.50        18.44 o                         
  23   5   1         38.18         46.09        18.44 o                         
  25   5   1         41.98         43.79        18.44 o                         
 -52   0   2        765.38        662.55        26.50 o                         
 -50   0   2        419.18        467.82        24.20 o                         
 -48   0   2        195.17        183.21        25.35 o                         
 -46   0   2       2124.34       2140.90        63.37 o                         
 -44   0   2        512.55        690.20        41.48 o                         
 -42   0   2       1602.13       1789.46        63.37 o                         
 -40   0   2       3189.70       3703.37       100.25 o                         
 -38   0   2        862.46        878.02        41.48 o                         
 -36   0   2        635.41        609.55        38.02 o                         
 -34   0   2        206.16        200.49        33.42 o                         
 -32   0   2        589.13        549.63        38.02 o                         
 -30   0   2       1837.12       1678.84        51.85 o                         
 -28   0   2       1564.62       1520.98        48.39 o                         
 -26   0   2        954.35        889.55       107.16 o                         
 -24   0   2         40.03         29.96        32.26 o                         
 -22   0   2        745.85        637.20        46.09 o                         
 -20   0   2       3567.92       3789.79       117.53 o                         
 -18   0   2       6706.74       6779.90       194.73 o                         
 -16   0   2       1980.56       2040.65        65.68 o                         
 -14   0   2       6556.60       6739.58       190.12 o                         
 -12   0   2       4784.87       5146.00       146.34 o                         
 -10   0   2       6400.61       6290.19       176.30 o                         
  -8   0   2       3245.26       3336.95        95.64 o                         
  -6   0   2      20598.57      19581.53       533.50 o                         
  -4   0   2      35845.05      34457.22       939.09 o                         
  -2   0   2         19.10         19.59         6.91 o                         
   0   0   2      14330.55      14689.03       709.79 o                         
  10   0   2        733.76        742.06        24.20 o                         
  12   0   2       1546.84       1567.08        47.24 o                         
  14   0   2       1849.47       1859.75        56.46 o                         
  16   0   2         23.78         26.50        12.67 o                         
  18   0   2       9682.07       9765.41       273.09 o                         
  20   0   2         28.70          4.61        29.96 o                         
  22   0   2        675.25        599.18        81.81 o                         
  24   0   2       4527.88       3764.44       124.44 o                         
  26   0   2        560.39        562.30        41.48 o                         
  28   0   2        773.91        730.53        49.55 o                         
  30   0   2        851.30        789.30        49.55 o                         
  32   0   2        123.46        138.27        28.81 o                         
  34   0   2         90.84        175.14        42.63 o                         
  36   0   2        389.91        405.60        41.48 o                         
  38   0   2       2554.09       2644.44        79.51 o                         
  40   0   2       5198.31       5706.00       139.42 o                         
  42   0   2        159.83        218.93        36.87 o                         
  44   0   2          0.26          0.00        16.13 o                         
  46   0   2        119.48        171.69        28.81 o                         
  48   0   2        469.93        487.41        27.65 o                         
  50   0   2        115.55        116.38        20.74 o                         
 -53   1   2         96.31        179.75        32.26 o                         
 -51   1   2         48.30         73.09        14.06 o                         
 -49   1   2        122.58        113.21        26.50 o                         
 -47   1   2        788.32        833.94        62.80 o                         
 -45   1   2        216.01        244.53        39.75 o                         
 -43   1   2       1319.38       1373.19        51.85 o                         
 -41   1   2         18.04         53.74        50.12 o                         
 -39   1   2        707.38        672.32        55.88 o                         
 -37   1   2        546.87        527.64        29.33 o                         
 -35   1   2        305.87        319.75        26.85 o                         
 -33   1   2        596.23        537.95        29.33 o                         
 -31   1   2        171.26        175.51        20.89 o                         
 -29   1   2          0.10         13.96        17.68 o                         
 -27   1   2         94.71        131.24        20.23 o                         
 -25   1   2        350.67        258.05        89.88 o                         
 -23   1   2        205.80        274.95        57.61 o                         
 -21   1   2         16.72         30.43        23.94 o                         
 -19   1   2       1357.64       1515.95        53.16 o                         
 -17   1   2       1667.98       1750.43       137.12 o                         
 -15   1   2         14.75         20.74        13.04 o                         
 -13   1   2      13374.24      14357.94       956.95 o                         
 -11   1   2      41188.60      41139.82      1961.72 o                         
  -9   1   2      23618.19      23352.37       845.18 o                         
  -7   1   2      33297.41      32638.57       727.65 o                         
  -5   1   2        227.83        198.34        14.93 o                         
  -3   1   2      12840.18      13508.70       937.94 o                         
  -1   1   2       3890.80       4013.74       126.17 o                         
   1   1   2       7040.45       7481.49       171.77 o                         
   3   1   2       6923.90       7087.58       157.28 o                         
   5   1   2      28772.75      29755.29      2290.12 o                         
   7   1   2       4739.07       4902.16       338.76 o                         
   9   1   2       2303.16       2508.41        89.30 o                         
  11   1   2       4944.23       5252.01       119.84 o                         
  13   1   2       6919.06       7346.76       255.23 o                         
  15   1   2       4924.22       5299.92       109.99 o                         
  17   1   2       1998.86       2021.91        51.73 o                         
  19   1   2          0.86          9.83        19.65 o                         
  21   1   2        628.62        640.87       130.78 o                         
  23   1   2       1444.70       1319.61        46.17 o                         
  25   1   2        313.51        348.66        61.07 o                         
  27   1   2         67.32         80.66        40.91 o                         
  29   1   2        208.50        205.04        20.41 o                         
  31   1   2        216.00        250.46        24.05 o                         
  33   1   2        220.82        185.68        23.20 o                         
  35   1   2        119.66        133.14        28.23 o                         
  37   1   2         41.63         51.91        16.23 o                         
  39   1   2        275.39        253.75        24.44 o                         
  41   1   2        142.63        170.61        20.48 o                         
  43   1   2        362.63        447.63        22.40 o                         
  45   1   2        287.85        328.44        19.13 o                         
  47   1   2        299.57        310.39        17.92 o                         
  49   1   2        141.25        174.70        16.05 o                         
 -50   2   2          8.86         20.62        13.83 o                         
 -48   2   2        206.27        186.98        23.62 o                         
 -46   2   2        149.49        141.43        23.05 o                         
 -44   2   2          2.32          9.22        13.43 o                         
 -42   2   2         86.38        100.58        24.20 o                         
 -40   2   2        525.28        494.61        35.72 o                         
 -38   2   2       1457.94       1526.14       150.95 o                         
 -36   2   2       1058.44       1101.21        78.35 o                         
 -34   2   2         91.21         73.39        17.50 o                         
 -32   2   2       1311.82       1321.35       100.25 o                         
 -30   2   2        564.92        619.70        66.26 o                         
 -28   2   2       1069.61       1066.17        51.28 o                         
 -26   2   2       2267.54       2262.48       162.47 o                         
 -24   2   2       2237.65       2090.70       139.42 o                         
 -22   2   2         36.73         45.65        18.12 o                         
 -20   2   2       6363.24       6042.52       129.63 o                         
 -18   2   2      13979.67      14006.82       281.85 o                         
 -16   2   2       4023.26       4246.36        95.61 o                         
 -14   2   2        563.38        579.94        43.21 o                         
 -12   2   2       2166.65       2219.28        51.67 o                         
 -10   2   2       3929.54       4393.73        80.23 o                         
  -8   2   2        120.95        146.03        15.42 o                         
  -6   2   2        700.53        719.75        24.44 o                         
  -4   2   2        358.96        345.42        22.13 o                         
  -2   2   2         21.64         14.76        12.45 o                         
   0   2   2          0.23         15.98        12.45 o                         
   2   2   2       1081.18       1103.47        32.39 o                         
   4   2   2       4894.63       5077.78       109.10 o                         
   6   2   2       7628.18       7892.90       243.13 o                         
   8   2   2        168.82        188.12        28.23 o                         
  10   2   2         12.98         23.88        13.28 o                         
  12   2   2        294.82        251.90        21.95 o                         
  14   2   2       1835.23       1977.91       153.25 o                         
  16   2   2        154.08        152.27        70.29 o                         
  18   2   2        362.71        362.31        48.39 o                         
  20   2   2         33.83         32.09        21.95 o                         
  22   2   2        336.51        339.26        33.63 o                         
  24   2   2        533.50        557.09        55.88 o                         
  26   2   2        821.43        876.20        37.72 o                         
  28   2   2        594.97        535.23        34.10 o                         
  30   2   2       1656.92       1503.28       141.73 o                         
  32   2   2        269.70        301.92        75.47 o                         
  34   2   2         19.96          2.52        16.88 o                         
  36   2   2         45.92        122.98       116.38 o                         
  38   2   2        205.27        208.82        24.76 o                         
  40   2   2         32.00         32.26        14.98 o                         
  42   2   2         55.20         57.82        13.57 o                         
  44   2   2         18.34         18.87        12.36 o                         
  46   2   2        107.24        132.47        57.61 o                         
 -45   3   2         51.61         68.77        44.36 o                         
 -43   3   2        112.70        183.80        32.26 o                         
 -41   3   2         20.43         29.96        15.34 o                         
 -39   3   2          0.08         23.39        15.75 o                         
 -37   3   2         73.40         95.01        94.49 o                         
 -35   3   2         91.36         73.48        18.74 o                         
 -33   3   2        302.01        286.45        72.59 o                         
 -31   3   2        609.78        535.17        33.42 o                         
 -29   3   2         68.49         50.99        19.10 o                         
 -27   3   2       1727.61       1684.84       254.65 o                         
 -25   3   2         12.63         22.66        17.68 o                         
 -23   3   2       1334.54       1273.33       114.07 o                         
 -21   3   2        969.51        847.20       182.06 o                         
 -19   3   2         16.05         14.58        19.59 o                         
 -17   3   2        279.28        269.77        51.85 o                         
 -15   3   2         50.03        124.96        28.23 o                         
 -13   3   2         65.68         73.29        35.72 o                         
 -11   3   2        108.53        134.77        18.27 o                         
  -9   3   2         79.76         99.30        25.35 o                         
  -7   3   2        164.86        265.33        74.90 o                         
  -5   3   2        558.98        685.63        44.36 o                         
  -3   3   2        184.53        249.59        41.73 o                         
  -1   3   2         71.08        108.77        39.87 o                         
   1   3   2        151.75        106.06        58.19 o                         
   3   3   2        854.51        905.96        54.73 o                         
   5   3   2         27.68         39.39        22.84 o                         
   7   3   2        237.72        269.12        26.02 o                         
   9   3   2         67.84         78.61        25.93 o                         
  11   3   2        151.79        139.82        23.62 o                         
  13   3   2        183.83        173.52        56.46 o                         
  15   3   2         79.96         73.83        18.97 o                         
  17   3   2       1979.94       1932.20        66.25 o                         
  19   3   2        435.10        297.91       216.63 o                         
  21   3   2       1710.70       1526.75        71.44 o                         
  23   3   2         48.82         23.62        28.49 o                         
  25   3   2         24.76         46.69        49.55 o                         
  27   3   2        279.66        173.54       125.02 o                         
  29   3   2          1.80         34.65        21.04 o                         
  31   3   2        161.67         96.20        52.43 o                         
  33   3   2         34.99          0.00        20.74 o                         
  35   3   2          5.62         26.73        19.01 o                         
  37   3   2         40.15         41.59        19.59 o                         
  39   3   2        154.63        146.74        25.49 o                         
  41   3   2        158.35        256.60        29.38 o                         
  43   3   2        819.11       1003.62        38.02 o                         
 -38   4   2        109.96        101.40        20.74 o                         
 -36   4   2        385.54        424.03        29.96 o                         
 -34   4   2         65.34         30.42        23.05 o                         
 -32   4   2          0.01         53.00        58.19 o                         
 -30   4   2         10.54         43.35        16.88 o                         
 -28   4   2          2.94         12.04        16.23 o                         
 -26   4   2        187.60        171.10        37.45 o                         
 -24   4   2        964.73       1100.41        56.46 o                         
 -22   4   2        334.99        483.27       262.14 o                         
 -20   4   2         70.71         77.41        23.05 o                         
 -18   4   2         14.59         25.86        14.40 o                         
 -16   4   2         83.08        100.37        23.62 o                         
 -14   4   2        523.11        529.95        26.25 o                         
 -12   4   2        403.77        401.21        25.42 o                         
 -10   4   2         62.63        106.65        24.20 o                         
  -8   4   2         56.18        135.47        42.63 o                         
  -6   4   2        457.36        466.12        73.17 o                         
  -4   4   2        717.19        951.46       156.13 o                         
  -2   4   2       1421.14       1775.84        58.73 o                         
   0   4   2        330.45        384.77       236.21 o                         
   2   4   2        769.42       1028.97        65.68 o                         
   4   4   2        241.31        279.93        89.88 o                         
   6   4   2        665.58        723.62        57.61 o                         
   8   4   2         86.22         77.09        23.05 o                         
  10   4   2        941.06        913.32        38.12 o                         
  12   4   2         36.67         42.63        22.00 o                         
  14   4   2        608.29        611.06       108.31 o                         
  16   4   2        218.90        227.63        35.99 o                         
  18   4   2        158.15        122.40        97.37 o                         
  20   4   2        127.70        105.98        74.32 o                         
  22   4   2       1565.56       1708.80        85.27 o                         
  24   4   2         46.50         36.87        26.50 o                         
  26   4   2         11.66          0.00        24.20 o                         
  28   4   2         35.80         42.63        24.20 o                         
  30   4   2         25.57         23.05        21.89 o                         
  32   4   2        200.74        235.06        33.42 o                         
  34   4   2          3.99         28.81        19.59 o                         
  36   4   2        778.98       1003.62        48.39 o                         
 -25   5   2         62.59         66.83        25.35 o                         
 -23   5   2         11.91         20.74        23.05 o                         
 -21   5   2         19.01          0.00        18.75 o                         
 -19   5   2         66.85         68.73        23.05 o                         
 -17   5   2         11.61         18.73        17.50 o                         
 -15   5   2        327.17        355.73        27.89 o                         
 -13   5   2        132.57        182.59        51.28 o                         
 -11   5   2         36.17         44.94        23.05 o                         
  -9   5   2       1884.09       1704.98       102.55 o                         
  -7   5   2          4.71         15.56        14.67 o                         
  -5   5   2         80.71         81.38        54.16 o                         
  -3   5   2         33.38         91.21       108.31 o                         
  -1   5   2        334.56        374.47        29.82 o                         
   1   5   2        712.44        793.39        53.00 o                         
   3   5   2        446.12        507.43        32.93 o                         
   5   5   2         15.05         77.43        53.00 o                         
   7   5   2        144.67        197.35        29.96 o                         
   9   5   2       1472.24       1449.02       171.69 o                         
  11   5   2          0.09          0.00        17.62 o                         
  13   5   2          0.16         31.88        23.62 o                         
  15   5   2        252.81        251.00        27.63 o                         
  17   5   2          6.56          6.91        19.59 o                         
  19   5   2          8.48          0.00        18.44 o                         
  21   5   2         11.29          9.22        17.28 o                         
  23   5   2         11.66         17.28        18.44 o                         
  25   5   2        147.55        129.05        25.35 o                         
 -53   1   3         35.19         20.33        10.16 o                         
 -51   1   3         74.53         55.47        11.30 o                         
 -49   1   3        402.59        408.17        21.74 o                         
 -47   1   3        109.22         98.69        16.05 o                         
 -45   1   3         64.66         96.62        28.23 o                         
 -43   1   3         78.58         74.17        24.20 o                         
 -41   1   3        153.93        179.05        22.77 o                         
 -39   1   3         16.96         16.75        15.75 o                         
 -37   1   3         24.78         31.47        15.75 o                         
 -35   1   3       3252.53       3210.97        63.41 o                         
 -33   1   3       1061.47       1016.87        33.77 o                         
 -31   1   3         91.13        114.80        43.79 o                         
 -29   1   3        735.36        737.29        31.97 o                         
 -27   1   3        175.02        167.16        28.23 o                         
 -25   1   3          1.77          5.33        19.48 o                         
 -23   1   3       4119.71       4432.32       152.69 o                         
 -21   1   3       2382.70       2462.48       249.46 o                         
 -19   1   3         41.08         61.30        17.39 o                         
 -17   1   3        352.09        403.87        25.92 o                         
 -15   1   3        805.11        827.53        77.20 o                         
 -13   1   3      16323.04      17466.46       757.04 o                         
 -11   1   3       9255.85      10166.08       232.97 o                         
  -9   1   3       1260.48       1243.15        44.36 o                         
  -7   1   3      80842.22      79724.84      2346.58 o                         
  -5   1   3       1393.92       1424.86        40.13 o                         
  -3   1   3       5579.25       5821.26       117.29 o                         
  -1   1   3       5296.74       5429.00       285.18 o                         
   1   1   3        359.69        317.27        17.79 o                         
   3   1   3       1773.65       1939.54        69.14 o                         
   5   1   3       6989.87       7166.67       165.93 o                         
   7   1   3        959.15       1052.09        67.98 o                         
   9   1   3        390.14        354.31        16.33 o                         
  11   1   3       6544.50       6862.69       251.77 o                         
  13   1   3       2386.41       2700.93        59.48 o                         
  15   1   3       5125.84       5117.42       126.75 o                         
  17   1   3        432.73        345.68        36.87 o                         
  19   1   3        111.00        164.05        34.33 o                         
  21   1   3       2130.87       1491.58        79.18 o                         
  23   1   3        298.38        287.43        34.74 o                         
  25   1   3       1851.74       1698.58        77.20 o                         
  27   1   3        293.22        288.58        26.85 o                         
  29   1   3        128.70        126.75        18.00 o                         
  31   1   3         44.48         27.44        20.74 o                         
  33   1   3        310.37        334.50        25.66 o                         
  35   1   3        704.28        643.63        30.15 o                         
  37   1   3         58.94         52.01        18.44 o                         
  39   1   3        195.94        196.59        21.00 o                         
  41   1   3         16.50         37.47        13.43 o                         
  43   1   3       2040.50       2082.07        41.53 o                         
  45   1   3         42.41         49.88        15.56 o                         
  47   1   3         51.21        117.71       103.13 o                         
  49   1   3         41.95         25.79        11.30 o                         
 -50   2   3          1.21         13.60        11.50 o                         
 -48   2   3        110.91         77.18        15.06 o                         
 -46   2   3          0.25          0.00        12.14 o                         
 -44   2   3        201.24        208.18        63.37 o                         
 -42   2   3        215.42        207.71        49.55 o                         
 -40   2   3          6.10         33.63        17.43 o                         
 -38   2   3        274.03        334.17        41.48 o                         
 -36   2   3        169.51        149.88        33.42 o                         
 -34   2   3        158.40        148.69        29.96 o                         
 -32   2   3        406.64        398.55        87.00 o                         
 -30   2   3         47.91         37.37        24.77 o                         
 -28   2   3         12.73         26.28        16.33 o                         
 -26   2   3        232.13        285.62        26.56 o                         
 -24   2   3          2.38         16.48        16.39 o                         
 -22   2   3       6501.96       6671.19       128.99 o                         
 -20   2   3      18625.60      18039.42       333.79 o                         
 -18   2   3       3137.86       3219.75       107.74 o                         
 -16   2   3       7824.92       8455.29       175.17 o                         
 -14   2   3      16591.71      17939.96       354.83 o                         
 -12   2   3        391.80        470.36        84.12 o                         
 -10   2   3        654.27        773.66        27.67 o                         
  -8   2   3          6.11         35.21        14.98 o                         
  -6   2   3       1429.67       1403.90        41.48 o                         
  -4   2   3       1841.74       1887.29        41.14 o                         
  -2   2   3       1157.61       1236.53        34.88 o                         
   0   2   3        975.98       1021.71        31.50 o                         
   2   2   3        840.47        831.72        29.03 o                         
   4   2   3        237.24        243.75        23.21 o                         
   6   2   3          4.65         42.49        43.79 o                         
   8   2   3      19723.08      19322.34       381.69 o                         
  10   2   3       5550.80       5298.99        94.50 o                         
  12   2   3       5093.67       5040.58       102.07 o                         
  14   2   3        894.02        872.86        45.51 o                         
  16   2   3        318.06        388.65        32.39 o                         
  18   2   3        760.28        650.45        44.36 o                         
  20   2   3         99.37         93.61        21.30 o                         
  22   2   3        260.36        226.02        24.29 o                         
  24   2   3        295.76        265.53        53.58 o                         
  26   2   3         58.64         41.85        44.94 o                         
  28   2   3       2856.44       2570.25       266.75 o                         
  30   2   3        143.06        132.84        19.65 o                         
  32   2   3       1188.12       1150.40       100.25 o                         
  34   2   3         57.29         88.81        21.32 o                         
  36   2   3        380.00        405.15        28.38 o                         
  38   2   3        265.86        267.00        47.24 o                         
  40   2   3          1.64         16.13        12.61 o                         
  42   2   3         10.50          6.67        11.32 o                         
  44   2   3         46.57         46.78        12.14 o                         
  46   2   3         12.55         19.37        12.45 o                         
 -45   3   3          4.83         31.74        28.81 o                         
 -43   3   3          1.14         11.97        17.90 o                         
 -41   3   3          2.34         18.92        14.40 o                         
 -39   3   3         33.01         25.70        15.75 o                         
 -37   3   3        498.75        376.27        68.56 o                         
 -35   3   3        199.95        186.50        22.40 o                         
 -33   3   3         26.95         28.35        18.21 o                         
 -31   3   3         24.07         44.82        18.82 o                         
 -29   3   3         88.75        103.56        19.17 o                         
 -27   3   3        917.96        821.18       145.76 o                         
 -25   3   3       6694.07       6412.03       807.16 o                         
 -23   3   3        669.17        704.31        36.30 o                         
 -21   3   3          2.12         27.59        15.56 o                         
 -19   3   3        448.57        483.90       115.80 o                         
 -17   3   3        196.84        249.21        22.51 o                         
 -15   3   3       3345.26       3568.43       213.17 o                         
 -13   3   3       1493.76       1451.48       100.25 o                         
 -11   3   3         33.62         37.29        24.20 o                         
  -9   3   3        206.62        221.59        54.73 o                         
  -7   3   3         13.51         29.51        14.60 o                         
  -5   3   3       1847.20       1902.29        67.15 o                         
  -3   3   3       2082.79       2464.58        80.97 o                         
  -1   3   3         25.26         39.70        48.02 o                         
   1   3   3        883.10        908.89        84.69 o                         
   3   3   3       2502.61       2779.83       125.02 o                         
   5   3   3        480.14        609.73        33.29 o                         
   7   3   3       1273.83       1345.43        77.78 o                         
   9   3   3       1264.98       1250.35        35.70 o                         
  11   3   3          9.33         20.74        15.48 o                         
  13   3   3          0.00         32.63        20.51 o                         
  15   3   3         81.17        107.13        21.00 o                         
  17   3   3       1956.64       1962.30        67.98 o                         
  19   3   3        532.76        395.83       268.48 o                         
  21   3   3       2718.14       2164.49      1293.41 o                         
  23   3   3          1.41         27.90        20.20 o                         
  25   3   3        260.16        269.12       179.18 o                         
  27   3   3         87.67         36.82        18.82 o                         
  29   3   3          2.06         48.32        22.47 o                         
  31   3   3          5.69         10.70        20.76 o                         
  33   3   3         14.85         36.82        18.52 o                         
  35   3   3         98.22         94.14        50.12 o                         
  37   3   3        394.21        399.67        95.06 o                         
  39   3   3        332.70        397.94        26.34 o                         
  41   3   3        254.92        335.31        27.65 o                         
 -38   4   3         35.38         39.18        17.28 o                         
 -36   4   3         14.79         27.65        15.56 o                         
 -34   4   3          9.17         20.53        15.13 o                         
 -32   4   3        100.06         97.07        20.16 o                         
 -30   4   3          8.94         14.07        17.17 o                         
 -28   4   3        316.09        304.71        43.79 o                         
 -26   4   3        314.07        298.64        61.07 o                         
 -24   4   3        236.38        388.31        43.79 o                         
 -22   4   3        138.14        212.85       104.86 o                         
 -20   4   3        620.63        633.74        41.48 o                         
 -18   4   3       1095.14       1223.70        49.55 o                         
 -16   4   3          1.89         15.64        13.83 o                         
 -14   4   3         17.52         19.20        14.06 o                         
 -12   4   3         31.95         32.41        14.48 o                         
 -10   4   3         33.86         42.07        14.66 o                         
  -8   4   3        140.84        168.34        42.27 o                         
  -6   4   3        203.61        288.07        70.29 o                         
  -4   4   3       1094.49        746.67        89.88 o                         
  -2   4   3        813.76        966.77       107.16 o                         
   0   4   3        293.78        328.61        56.20 o                         
   2   4   3         69.47        102.72        51.16 o                         
   4   4   3          3.73         17.31        52.88 o                         
   6   4   3        260.18        385.15        88.15 o                         
   8   4   3        393.58        420.35        35.04 o                         
  10   4   3         36.91         43.79        21.58 o                         
  12   4   3        940.10        903.86       115.23 o                         
  14   4   3       1320.29       1335.68       121.56 o                         
  16   4   3       1526.02       1479.49       154.40 o                         
  18   4   3         70.27         69.45        39.18 o                         
  20   4   3        933.86        940.25        62.22 o                         
  22   4   3         25.74         28.81        26.50 o                         
  24   4   3         16.74          0.00        24.20 o                         
  26   4   3         19.09          0.00        23.05 o                         
  28   4   3         19.12          6.91        23.05 o                         
  30   4   3          6.27          4.61        21.89 o                         
  32   4   3         43.77         70.29        20.74 o                         
  34   4   3          1.90         51.85        18.44 o                         
 -23   5   3         11.13          3.52        20.76 o                         
 -21   5   3         92.61         69.68        59.92 o                         
 -19   5   3        279.73        135.53       106.01 o                         
 -17   5   3          2.54         27.46        18.31 o                         
 -15   5   3        390.15        382.55        33.42 o                         
 -13   5   3         88.55         81.15        18.33 o                         
 -11   5   3        272.89        245.54        26.52 o                         
  -9   5   3        223.04        236.76        39.18 o                         
  -7   5   3         34.88         46.97        25.93 o                         
  -5   5   3        753.93        806.30        38.46 o                         
  -3   5   3         99.01        117.53        23.53 o                         
  -1   5   3         95.78        125.12        32.26 o                         
   1   5   3        188.99        199.66        36.25 o                         
   3   5   3         17.61         25.80        17.45 o                         
   5   5   3         41.35         95.21        45.51 o                         
   7   5   3        775.45        792.77        37.93 o                         
   9   5   3        181.64        218.23        39.75 o                         
  11   5   3        533.38        501.08        32.60 o                         
  13   5   3          6.25         24.88        15.95 o                         
  15   5   3         71.87         36.17        17.41 o                         
  17   5   3         43.20          0.00        18.44 o                         
  19   5   3         46.38         32.26        17.28 o                         
  21   5   3         11.56          0.00        16.13 o                         
  23   5   3         19.19         10.37        16.13 o                         
 -54   0   4        105.10         65.68        20.74 o                         
 -52   0   4        479.50        546.17        25.35 o                         
 -50   0   4        913.50        946.01        38.02 o                         
 -48   0   4        311.95        324.94        29.96 o                         
 -46   0   4         58.81         48.39        21.89 o                         
 -44   0   4         17.01         18.44        23.05 o                         
 -42   0   4       1153.81       1201.81        53.00 o                         
 -40   0   4        612.23        614.16        38.02 o                         
 -38   0   4        427.04        412.51        35.72 o                         
 -36   0   4        278.41        338.76        35.72 o                         
 -34   0   4        143.41        129.05        24.20 o                         
 -32   0   4       2751.75       2563.78        64.53 o                         
 -30   0   4       1654.06       1603.95        50.70 o                         
 -28   0   4         60.82         44.94        23.05 o                         
 -26   0   4        143.40        119.84        67.98 o                         
 -24   0   4       1835.01       1833.25       119.84 o                         
 -22   0   4       1688.72       1858.60        74.90 o                         
 -20   0   4      13190.83      14262.69       400.99 o                         
 -18   0   4       8982.83       9157.02       260.41 o                         
 -16   0   4       7517.53       7811.18       222.39 o                         
 -14   0   4       6414.78       6729.21       192.43 o                         
 -12   0   4      12837.95      13309.77       368.72 o                         
 -10   0   4       5714.96       6024.02       240.82 o                         
  -8   0   4       1153.23       1213.33        40.33 o                         
  -6   0   4      13193.13      13502.20       371.03 o                         
  -4   0   4      20439.87      20701.53       913.74 o                         
  -2   0   4     138801.58     115226.12      5479.00 o                         
   0   0   4      20811.46      21037.98       943.70 o                         
  22   0   4       9062.79       8093.48       188.97 o                         
  24   0   4       1477.08       1376.95        56.46 o                         
  26   0   4       1910.04       1803.29        63.37 o                         
  28   0   4       1617.08       1467.98        57.61 o                         
  30   0   4        210.46        202.80        36.87 o                         
  32   0   4        915.10        926.42        49.55 o                         
  34   0   4       2750.43       2838.02        84.12 o                         
  36   0   4       1341.81       1426.50        56.46 o                         
  38   0   4        548.74        577.28        36.87 o                         
  40   0   4       1213.59       1208.72        41.48 o                         
  42   0   4        397.08        377.94        28.81 o                         
  44   0   4        829.37        797.36        39.18 o                         
  46   0   4        790.19        799.67        36.87 o                         
  48   0   4         38.61         31.11        13.83 o                         
 -53   1   4          5.75         29.23        15.56 o                         
 -51   1   4          1.37          0.00        19.59 o                         
 -49   1   4        118.82        157.71        18.82 o                         
 -47   1   4         22.20         21.30        14.28 o                         
 -45   1   4        143.55        165.18        19.95 o                         
 -43   1   4        763.61        835.77        31.78 o                         
 -41   1   4        236.68        228.83        27.08 o                         
 -39   1   4          0.98         38.02        15.75 o                         
 -37   1   4        496.08        450.40        29.96 o                         
 -35   1   4       2516.40       2474.56        53.61 o                         
 -33   1   4        562.74        488.42        29.90 o                         
 -31   1   4        118.27        130.45        21.89 o                         
 -29   1   4        170.96        170.33        20.17 o                         
 -27   1   4        137.58        124.52        18.32 o                         
 -25   1   4        574.17        525.27        42.63 o                         
 -23   1   4        726.16        837.63        72.75 o                         
 -21   1   4        113.79        124.17        34.28 o                         
 -19   1   4         75.85        115.37        22.70 o                         
 -17   1   4       1066.84       1117.48        37.83 o                         
 -15   1   4        856.57        905.04        42.06 o                         
 -13   1   4       8091.76       8717.32       175.97 o                         
 -11   1   4        102.28        115.23        16.05 o                         
  -9   1   4       3693.07       3696.85        90.67 o                         
  -7   1   4       1327.73       1381.42        40.13 o                         
  -5   1   4       5521.30       5698.74       133.35 o                         
  -3   1   4       1349.23       1418.16        62.80 o                         
  -1   1   4        131.62        192.90        65.68 o                         
   1   1   4        255.27        275.95        17.86 o                         
   3   1   4      12575.22      12379.85       279.60 o                         
   5   1   4         45.33         63.98        16.88 o                         
   7   1   4         22.79         21.61        13.43 o                         
   9   1   4       3585.91       3758.47        89.08 o                         
  11   1   4          3.32          9.22        23.05 o                         
  13   1   4       2457.05       2456.62        79.51 o                         
  17   1   4       2140.44       2083.29       112.92 o                         
  21   1   4        722.11        653.55        34.92 o                         
  23   1   4        296.53        322.71        29.66 o                         
  25   1   4        247.11        246.35        29.96 o                         
  27   1   4        155.35        173.35        22.81 o                         
  29   1   4       1009.35        962.15        33.75 o                         
  31   1   4       1991.26       1794.11        42.27 o                         
  33   1   4        909.83        846.27        32.11 o                         
  35   1   4         57.77         91.69        51.85 o                         
  37   1   4       1132.76       1192.38        34.22 o                         
  39   1   4        783.22        876.13        29.38 o                         
  41   1   4          6.84         29.76        13.78 o                         
  43   1   4        120.76        180.28        49.55 o                         
  45   1   4        423.03        429.88        23.05 o                         
  47   1   4         17.01         49.35        65.10 o                         
 -50   2   4        362.25        368.03        51.85 o                         
 -48   2   4         13.73         31.63        12.99 o                         
 -46   2   4         61.49         31.74        13.43 o                         
 -44   2   4          3.15          1.53        13.57 o                         
 -42   2   4         43.58         44.18        14.24 o                         
 -40   2   4         28.84         41.48        15.48 o                         
 -38   2   4        483.17        504.65        42.63 o                         
 -36   2   4        260.53        252.63        28.03 o                         
 -34   2   4        132.35        123.17        26.50 o                         
 -32   2   4       2284.36       2089.04       118.68 o                         
 -30   2   4        347.24        341.95        26.85 o                         
 -28   2   4       1165.57       1101.98        54.16 o                         
 -26   2   4         42.88         69.07        19.01 o                         
 -24   2   4       1356.03       1314.19        37.72 o                         
 -22   2   4       1058.28       1110.60        40.19 o                         
 -20   2   4        234.14        234.00        27.49 o                         
 -18   2   4        575.88        522.09        45.51 o                         
 -16   2   4       3667.77       3793.11        88.38 o                         
 -14   2   4       2414.33       2703.20        66.31 o                         
 -12   2   4       2856.20       3182.63        73.93 o                         
 -10   2   4       2562.77       2666.95        63.77 o                         
  -8   2   4        393.12        425.23        22.77 o                         
  -6   2   4          0.03         15.92        14.98 o                         
  -4   2   4        188.83        228.05        19.13 o                         
  -2   2   4        456.97        515.75        29.96 o                         
   0   2   4        864.54        839.23        29.33 o                         
   2   2   4       1135.39       1079.61        33.45 o                         
   4   2   4        212.73        209.11        20.76 o                         
   6   2   4        407.19        343.84        42.06 o                         
   8   2   4       1270.89       1117.55        49.43 o                         
  10   2   4       1448.08       1391.49        47.35 o                         
  12   2   4       3242.93       3137.08       141.73 o                         
  14   2   4       4624.84       4304.74       107.42 o                         
  16   2   4        220.33        210.15        24.25 o                         
  18   2   4       1747.90       1522.13        48.06 o                         
  20   2   4       1707.90       1657.57       141.73 o                         
  22   2   4         64.50         73.13        23.05 o                         
  24   2   4        175.69        181.49        21.59 o                         
  26   2   4         48.01         34.17        20.39 o                         
  28   2   4        371.19        367.86        46.67 o                         
  30   2   4        477.06        391.49        29.96 o                         
  32   2   4         21.41         34.15        17.70 o                         
  34   2   4         77.86         72.57        26.50 o                         
  36   2   4         49.55         69.69        44.94 o                         
  38   2   4         22.94         27.65        13.04 o                         
  40   2   4          2.10          9.45        12.14 o                         
  42   2   4          9.31          4.79        10.50 o                         
  44   2   4         13.26         16.21        13.83 o                         
 -45   3   4         27.83         45.70        12.56 o                         
 -43   3   4        119.72        133.98        33.99 o                         
 -41   3   4          3.46         14.29        14.10 o                         
 -39   3   4         83.93         69.73        15.87 o                         
 -37   3   4       1564.15       1445.29       239.09 o                         
 -35   3   4        216.67        158.42        23.21 o                         
 -33   3   4         50.35         34.01        17.17 o                         
 -31   3   4       3046.02       2828.78       413.66 o                         
 -29   3   4       5088.74       4969.99       606.67 o                         
 -27   3   4        402.31        415.67        27.50 o                         
 -25   3   4       6135.20       6039.25       708.64 o                         
 -23   3   4       1208.04       1205.53       111.19 o                         
 -21   3   4        289.09        321.08        47.24 o                         
 -19   3   4        218.56        267.91        39.18 o                         
 -17   3   4       3904.66       4405.46       249.46 o                         
 -15   3   4          0.95         10.84        14.28 o                         
 -13   3   4         19.54         13.35        12.74 o                         
 -11   3   4        322.02        316.11        25.35 o                         
  -9   3   4       1117.21       1206.92        38.60 o                         
  -7   3   4         49.92         89.49        35.35 o                         
  -5   3   4        422.04        452.73        37.72 o                         
  -3   3   4        830.25       1018.56        40.27 o                         
  -1   3   4          7.49         39.53        33.50 o                         
   1   3   4        502.49        479.09        82.39 o                         
   3   3   4       2510.02       2311.83       179.75 o                         
   5   3   4       2734.65       2775.58        99.09 o                         
   7   3   4       4149.67       4166.31       133.09 o                         
   9   3   4        538.82        568.00        30.11 o                         
  11   3   4        573.54        567.30        30.11 o                         
  13   3   4        732.12        709.82        43.21 o                         
  15   3   4       5174.33       5089.15       104.70 o                         
  17   3   4       1633.80       1390.17       505.27 o                         
  19   3   4         20.75         21.60        17.50 o                         
  21   3   4       1461.09       1385.02        54.16 o                         
  23   3   4        107.44        109.11        19.35 o                         
  25   3   4        259.55        332.10        33.80 o                         
  27   3   4       1241.47       1435.72        53.00 o                         
  29   3   4        316.41        311.09        44.94 o                         
  31   3   4         73.76         72.21        17.94 o                         
  33   3   4         62.96         55.92        28.81 o                         
  35   3   4         58.93         60.78        25.35 o                         
  37   3   4         51.93         86.15        53.58 o                         
  39   3   4          5.14         20.74        18.44 o                         
  41   3   4          0.28        116.38        32.26 o                         
 -40   4   4         69.25        205.10        32.26 o                         
 -38   4   4        522.85        454.78        63.37 o                         
 -36   4   4       1122.14       1038.17       168.81 o                         
 -34   4   4        413.67        374.30        85.27 o                         
 -32   4   4         15.79         13.25        14.67 o                         
 -30   4   4          0.18          4.95        14.93 o                         
 -28   4   4          5.68          1.02        14.40 o                         
 -26   4   4         72.98         90.81        18.32 o                         
 -24   4   4         29.29         77.48        23.66 o                         
 -22   4   4         37.13         27.93        14.98 o                         
 -20   4   4         52.59        127.77        54.16 o                         
 -18   4   4       1154.01       1210.55       126.75 o                         
 -16   4   4       1570.90       1529.57       122.72 o                         
 -14   4   4       2535.77       2599.50       107.16 o                         
 -10   4   4          2.76         24.64        34.57 o                         
  -8   4   4         15.11         40.66        42.31 o                         
  -6   4   4          8.79        165.93        78.35 o                         
  -4   4   4       3157.23       4060.57       197.04 o                         
  -2   4   4          0.03         38.80        48.32 o                         
   0   4   4         49.83         29.57        43.41 o                         
   2   4   4        189.99        204.05        50.44 o                         
   4   4   4         28.75        112.78        69.14 o                         
   6   4   4        483.72        470.06       100.82 o                         
   8   4   4        281.71        294.02        38.02 o                         
  10   4   4         72.08         54.55        42.63 o                         
  12   4   4        107.63         78.73        22.31 o                         
  14   4   4        101.94         93.38        23.59 o                         
  16   4   4         42.59         33.11        22.70 o                         
  18   4   4          6.37          4.61        21.89 o                         
  20   4   4        108.90         78.35        27.65 o                         
  22   4   4        130.47        146.34        39.18 o                         
  24   4   4        374.57        397.53        43.79 o                         
  26   4   4          0.85          0.00        21.89 o                         
  28   4   4        651.78        773.17        49.55 o                         
  30   4   4        171.55        213.17        32.26 o                         
  32   4   4        219.91        235.06        31.11 o                         
  34   4   4        438.03        661.40        39.18 o                         
 -25   5   4          0.02          0.00        26.50 o                         
 -23   5   4         81.28          0.00        21.89 o                         
 -21   5   4        102.79         95.64        31.11 o                         
 -19   5   4          5.41         12.67        19.59 o                         
 -17   5   4          6.40         13.83        18.44 o                         
 -15   5   4        321.95        312.89        53.00 o                         
 -13   5   4          0.22         20.74        15.56 o                         
 -11   5   4         38.59         31.14        23.62 o                         
  -9   5   4       1107.52       1097.90        67.98 o                         
  -7   5   4       1054.78       1050.02        78.35 o                         
  -5   5   4        170.81        245.46        67.41 o                         
  -3   5   4         76.49         57.33        47.24 o                         
  -1   5   4        200.91        278.23        37.45 o                         
   1   5   4        161.12        181.30        51.85 o                         
   3   5   4        348.88        344.28        28.56 o                         
   5   5   4        627.34        615.49        34.02 o                         
   7   5   4         95.15        102.09        23.25 o                         
   9   5   4         15.43         92.65        41.48 o                         
  11   5   4        279.08        281.69        24.84 o                         
  13   5   4         28.42         61.84        16.02 o                         
  15   5   4         67.12         78.35        27.65 o                         
  17   5   4         19.71         17.28        18.44 o                         
  19   5   4          0.65         17.28        17.28 o                         
  21   5   4          6.30          5.76        14.98 o                         
 -53   1   5          2.41          6.69        12.61 o                         
 -51   1   5          0.09          0.50        12.73 o                         
 -49   1   5         55.73         57.80        17.28 o                         
 -47   1   5       1586.03       1672.51       118.11 o                         
 -45   1   5        305.14        311.80        24.76 o                         
 -43   1   5        187.22        202.85        36.30 o                         
 -41   1   5        170.50        182.69        33.99 o                         
 -39   1   5        123.71        121.20        20.17 o                         
 -37   1   5        807.64        702.23        75.47 o                         
 -35   1   5        824.22        746.36        36.30 o                         
 -33   1   5         58.95         67.90        27.65 o                         
 -31   1   5          9.15         12.82        16.33 o                         
 -29   1   5          0.02         13.29        18.74 o                         
 -27   1   5        604.99        578.30        42.06 o                         
 -25   1   5        557.67        581.92        33.80 o                         
 -23   1   5       1911.35       1999.63       115.23 o                         
 -21   1   5       4874.62       5709.38       265.60 o                         
 -19   1   5       1056.20       1269.79        96.79 o                         
 -17   1   5       5823.01       6075.46       129.91 o                         
 -15   1   5       5453.90       5635.99       119.31 o                         
 -13   1   5       3312.59       3131.98       372.76 o                         
 -11   1   5       7745.85       7890.56       184.76 o                         
  -9   1   5       8539.70       9454.11       357.20 o                         
  -7   1   5       5464.25       5733.02       241.97 o                         
  -5   1   5       4617.56       4821.17       234.49 o                         
  -3   1   5       7350.67       7653.86       261.56 o                         
  -1   1   5         70.16         73.44        14.20 o                         
   1   1   5       7229.65       7376.95       159.86 o                         
   3   1   5       3599.41       3456.02        85.84 o                         
   5   1   5        987.68        983.15        35.72 o                         
   7   1   5      10801.00      10623.85       294.98 o                         
   9   1   5         90.78         75.78        53.58 o                         
  11   1   5      14441.70      12164.42       478.19 o                         
  13   1   5        506.13        531.49        33.99 o                         
  15   1   5          4.30         56.84        53.00 o                         
  19   1   5        343.48        302.78        31.87 o                         
  21   1   5        649.44        560.81        59.34 o                         
  23   1   5       2171.02       1847.10        43.79 o                         
  25   1   5         95.21         85.27        21.87 o                         
  27   1   5        730.14        663.47        37.45 o                         
  29   1   5        418.49        423.75        28.38 o                         
  31   1   5         54.85         19.24        16.05 o                         
  33   1   5       2628.47       2456.48       150.95 o                         
  35   1   5        418.22        442.26        46.67 o                         
  37   1   5        173.42        180.61        21.03 o                         
  39   1   5         94.41         90.78        35.14 o                         
  41   1   5        194.44        218.88        22.47 o                         
  43   1   5        291.59        319.24        22.42 o                         
  45   1   5        142.01        200.13        38.02 o                         
 -50   2   5         59.89         30.68        16.13 o                         
 -48   2   5        186.85        195.56        17.39 o                         
 -46   2   5         94.70        116.22        31.69 o                         
 -44   2   5          9.51         12.15        13.43 o                         
 -42   2   5         79.24         48.84        14.24 o                         
 -40   2   5        358.38        333.71        24.03 o                         
 -38   2   5        133.77         95.38        16.23 o                         
 -36   2   5        332.08        274.86        24.03 o                         
 -34   2   5        924.69        826.19        41.48 o                         
 -32   2   5       2313.04       2153.98       123.87 o                         
 -30   2   5       4738.20       4333.79       169.96 o                         
 -28   2   5       1655.57       1444.19        80.66 o                         
 -26   2   5       1197.45       1140.58        33.22 o                         
 -24   2   5       1162.47       1151.22        48.39 o                         
 -22   2   5        360.39        328.30        27.93 o                         
 -20   2   5        955.83        952.92        35.25 o                         
 -18   2   5       2518.95       2519.27       210.29 o                         
 -16   2   5         42.30        103.11        33.99 o                         
 -14   2   5       6496.69       7031.10       213.17 o                         
 -12   2   5       1144.16       1143.55        38.19 o                         
 -10   2   5        375.97        373.22        59.34 o                         
  -8   2   5          8.69         29.33        13.43 o                         
  -6   2   5        179.19        197.59        19.13 o                         
  -4   2   5       2649.94       2877.26        92.18 o                         
  -2   2   5       6655.53       6851.74       229.30 o                         
   0   2   5       1537.48       1464.50        37.07 o                         
   2   2   5       1277.06       1320.13        41.13 o                         
   4   2   5       4464.92       4191.12       199.92 o                         
   6   2   5       3556.90       3533.77       100.05 o                         
   8   2   5       4907.89       4441.17       125.60 o                         
  10   2   5       1585.62       1440.99        53.88 o                         
  12   2   5         71.22         46.09        17.05 o                         
  14   2   5        121.32        106.03        14.60 o                         
  16   2   5        262.35        232.51        21.59 o                         
  18   2   5        817.62        811.29        38.39 o                         
  20   2   5        874.11        817.06        43.21 o                         
  22   2   5         59.93         79.05        19.60 o                         
  24   2   5        400.99        469.00       108.31 o                         
  26   2   5       1573.56       1479.55        66.83 o                         
  28   2   5       2196.67       2164.65       119.26 o                         
  30   2   5         15.27         42.02        17.68 o                         
  32   2   5        150.07        157.04        42.63 o                         
  34   2   5        119.35        211.09        22.77 o                         
  36   2   5        126.97        134.11        17.68 o                         
  38   2   5        406.49        460.54        21.95 o                         
  40   2   5         13.26         23.86        10.98 o                         
  42   2   5        197.93        207.54        18.32 o                         
  44   2   5        321.76        313.58        22.12 o                         
 -47   3   5         13.97         18.26        14.70 o                         
 -45   3   5        182.00        182.01        58.19 o                         
 -43   3   5         22.01         29.75        13.28 o                         
 -41   3   5        105.94        146.13        57.04 o                         
 -39   3   5        341.41        333.25        72.02 o                         
 -37   3   5          0.80         16.38        15.06 o                         
 -35   3   5          2.10         29.29        23.62 o                         
 -33   3   5        869.69        846.76        81.81 o                         
 -31   3   5       2819.61       2799.92       391.77 o                         
 -29   3   5        542.66        527.24       120.99 o                         
 -27   3   5       1295.66       1381.20       148.07 o                         
 -25   3   5       5528.78       5534.72       656.21 o                         
 -23   3   5        996.73        952.81        90.45 o                         
 -21   3   5        209.77        234.32        39.18 o                         
 -19   3   5       1143.14       1209.46       226.42 o                         
 -17   3   5         94.11        108.97        25.93 o                         
 -15   3   5        256.54        255.65        50.12 o                         
 -13   3   5         31.17         31.98        13.17 o                         
 -11   3   5        269.25        319.44        27.65 o                         
  -9   3   5         26.31         11.58        15.42 o                         
  -7   3   5        213.67        247.64        37.37 o                         
  -5   3   5          2.92         42.96        42.82 o                         
  -3   3   5        879.50        873.77        47.62 o                         
  -1   3   5       1440.32       1648.84        58.22 o                         
   1   3   5        798.50        679.38        96.21 o                         
   3   3   5       2809.66       2742.44       110.04 o                         
   5   3   5        526.65        536.05        30.83 o                         
   7   3   5        525.49        540.12        28.92 o                         
   9   3   5         41.76         99.95        42.06 o                         
  11   3   5        146.42        142.88        20.32 o                         
  13   3   5       1617.93       1700.90        46.42 o                         
  15   3   5       1248.90       1131.82        72.59 o                         
  17   3   5         18.59         49.75        17.68 o                         
  19   3   5          7.72         15.60        15.75 o                         
  21   3   5        494.36        464.59        31.30 o                         
  23   3   5          1.71          8.29        17.05 o                         
  25   3   5         32.93         41.37        17.05 o                         
  27   3   5        348.55        416.38        58.19 o                         
  29   3   5        132.22        169.15        44.36 o                         
  31   3   5         34.73         24.66        16.13 o                         
  33   3   5          1.81         17.73        14.66 o                         
  35   3   5        359.66        379.99        25.43 o                         
  37   3   5         76.46         85.53        17.86 o                         
  39   3   5        160.84        165.03        27.07 o                         
 -40   4   5       1150.81       1047.41        57.61 o                         
 -38   4   5        870.38        783.97       127.32 o                         
 -36   4   5         21.14          6.81        14.10 o                         
 -34   4   5        488.78        447.04        92.18 o                         
 -32   4   5       1177.58       1044.94       169.38 o                         
 -30   4   5        650.42        527.50        61.07 o                         
 -28   4   5          5.27         47.50        20.41 o                         
 -26   4   5         30.87         27.90        16.71 o                         
 -24   4   5        300.02        255.82        31.69 o                         
 -22   4   5        450.49        438.53        51.28 o                         
 -20   4   5        605.41        661.51        92.18 o                         
 -18   4   5        100.26         84.12        17.26 o                         
 -16   4   5       1231.90       1183.37        47.24 o                         
 -14   4   5        108.82        138.49        20.59 o                         
 -12   4   5        102.71        129.46        66.26 o                         
 -10   4   5         75.13         73.31        70.86 o                         
  -8   4   5          0.16         43.37        57.54 o                         
  -6   4   5          2.19         14.06        44.14 o                         
  -4   4   5         99.75        108.46        44.49 o                         
  -2   4   5        845.03        987.52        51.79 o                         
   0   4   5        399.02        504.69        61.73 o                         
   2   4   5         15.89          0.00       100.25 o                         
   4   4   5       1606.84       1659.26        94.49 o                         
   6   4   5        486.92        489.79        47.24 o                         
   8   4   5        154.35        157.01        30.93 o                         
  10   4   5        139.08        155.57        78.93 o                         
  12   4   5        244.36        141.73        34.57 o                         
  14   4   5        943.13        922.96        46.09 o                         
  16   4   5         27.82         30.89        18.82 o                         
  18   4   5         61.33         33.70        24.20 o                         
  20   4   5       2837.92       2901.39       120.99 o                         
  22   4   5        153.31        188.97        38.02 o                         
  24   4   5         27.67         18.44        23.05 o                         
  26   4   5        120.79        135.97        34.57 o                         
  28   4   5         22.25         46.09        23.05 o                         
  30   4   5          3.10         19.59        19.59 o                         
  32   4   5         48.82         71.44        20.74 o                         
 -27   5   5         40.72         65.68        27.65 o                         
 -25   5   5          1.85         23.05        21.89 o                         
 -23   5   5         16.70         21.89        19.59 o                         
 -21   5   5         35.08         31.11        18.44 o                         
 -19   5   5         63.81         51.85        17.28 o                         
 -17   5   5         18.65         26.63        17.86 o                         
 -15   5   5        758.82        615.59        65.68 o                         
 -13   5   5        218.90        215.84        26.50 o                         
 -11   5   5          6.60         11.07        14.53 o                         
  -9   5   5          2.50         13.26        14.70 o                         
  -7   5   5       1310.01       1404.40       136.54 o                         
  -5   5   5        830.50        908.32        67.41 o                         
  -3   5   5       2968.53       2945.82        94.13 o                         
  -1   5   5        419.65        445.48        38.64 o                         
   1   5   5        384.01        426.15        84.69 o                         
   3   5   5        657.68        640.73        40.28 o                         
   5   5   5          2.68          4.86        13.59 o                         
   7   5   5        133.81        112.81        21.32 o                         
   9   5   5         68.35        164.26        36.90 o                         
  11   5   5         18.55         56.02        14.98 o                         
  13   5   5         15.26         31.11        20.74 o                         
  15   5   5         19.20         89.88        26.50 o                         
  17   5   5        131.70        205.10        26.50 o                         
  19   5   5        463.76        509.30        33.42 o                         
  21   5   5        320.43        301.89        28.81 o                         
 -54   0   6         67.42         64.53        19.59 o                         
 -52   0   6        476.23        448.23        39.18 o                         
 -50   0   6        248.51        223.54        38.02 o                         
 -48   0   6         56.23         19.59        19.59 o                         
 -46   0   6          9.87         19.59        20.74 o                         
 -44   0   6        106.39         66.83        25.35 o                         
 -42   0   6       1278.22       1205.27        43.79 o                         
 -40   0   6       3755.67       3585.84        81.81 o                         
 -38   0   6        169.18        157.86        27.65 o                         
 -36   0   6        880.29        871.11        41.48 o                         
 -34   0   6        147.19        178.60        25.35 o                         
 -32   0   6        236.89        221.23        27.65 o                         
 -30   0   6       1022.04       1053.17        43.79 o                         
 -28   0   6         47.78         33.42        21.89 o                         
 -26   0   6        615.57        611.85        55.31 o                         
 -24   0   6        532.69        475.88        89.88 o                         
 -22   0   6       7379.14       7777.76       330.70 o                         
 -20   0   6       2555.44       2457.77        88.72 o                         
 -18   0   6       6598.92       6927.39       203.95 o                         
 -16   0   6       1133.53       1144.20        48.39 o                         
 -14   0   6      11920.06      12510.10       350.29 o                         
 -12   0   6       8542.04       8715.70       246.58 o                         
 -10   0   6        217.28        182.06        20.74 o                         
  -8   0   6       1191.79       1267.49        53.00 o                         
  -6   0   6      25936.65      26438.63      1161.48 o                         
  -4   0   6      11411.57      12061.87       533.50 o                         
  -2   0   6      11665.56      11894.79       526.58 o                         
   0   0   6      24235.50      24884.23      1100.41 o                         
  10   0   6        292.00        186.67        36.87 o                         
  12   0   6       1767.45       1671.93        81.81 o                         
  14   0   6       2303.72       2022.22        93.33 o                         
  16   0   6       2024.31       1722.63        87.57 o                         
  18   0   6       6642.73       5381.06       163.62 o                         
  20   0   6       1955.77       1744.52        63.37 o                         
  22   0   6        111.91        148.64        27.65 o                         
  24   0   6        128.82        133.66        28.81 o                         
  26   0   6         75.36         77.20        24.20 o                         
  28   0   6        129.84         97.94        29.96 o                         
  30   0   6        139.17        133.66        25.35 o                         
  32   0   6        569.50        603.78        41.48 o                         
  34   0   6       2521.30       2743.53        80.66 o                         
  36   0   6       3006.55       3161.80       100.25 o                         
  38   0   6       3520.57       3460.24       104.86 o                         
  40   0   6        209.68        182.06        31.11 o                         
  42   0   6        365.74        427.49        32.26 o                         
  44   0   6        174.92        184.36        25.35 o                         
  46   0   6          7.26         19.59        13.83 o                         
 -53   1   6        263.89        267.29        20.67 o                         
 -51   1   6         82.90         86.50        13.93 o                         
 -49   1   6        733.10        730.28        26.43 o                         
 -47   1   6        131.54        130.30        16.30 o                         
 -45   1   6          2.39          5.76        14.67 o                         
 -43   1   6        110.98        152.74        20.76 o                         
 -41   1   6         26.39         71.44        19.10 o                         
 -39   1   6         15.47         19.73        16.23 o                         
 -37   1   6          3.47         13.77        16.05 o                         
 -35   1   6        380.47        346.40        28.51 o                         
 -33   1   6        897.75        885.68        81.81 o                         
 -31   1   6        126.33        112.18        18.82 o                         
 -29   1   6        104.10        133.85        43.79 o                         
 -27   1   6       5221.11       4936.42        82.29 o                         
 -25   1   6        889.05        865.34        38.60 o                         
 -23   1   6        106.36         86.50        45.96 o                         
 -21   1   6        597.65        466.83        63.77 o                         
 -19   1   6        163.60        138.22        40.91 o                         
 -17   1   6       5100.73       5428.42       118.88 o                         
 -15   1   6         17.79         36.69        14.28 o                         
 -13   1   6       3872.42       4103.31       115.80 o                         
 -11   1   6       1134.87       1122.49       127.90 o                         
  -9   1   6         19.09         41.93        12.61 o                         
  -7   1   6      10849.20      11764.63       653.33 o                         
  -5   1   6        715.44        770.26        39.18 o                         
  -3   1   6       1190.82       1145.62        43.21 o                         
  -1   1   6       4156.73       4079.53       482.22 o                         
   1   1   6       9869.82       9601.70       285.76 o                         
   3   1   6      22750.83      22122.21       452.02 o                         
   5   1   6      15352.10      14503.33      1088.89 o                         
   7   1   6       6153.63       5875.29       118.44 o                         
   9   1   6        103.54        141.84        24.84 o                         
  11   1   6        192.26        182.54        35.72 o                         
  13   1   6       3195.00       2916.53       213.17 o                         
  15   1   6        813.44        588.32       231.03 o                         
  17   1   6         36.59         46.92        16.90 o                         
  19   1   6        198.27        187.03        43.79 o                         
  21   1   6       1948.52       1539.49        42.72 o                         
  23   1   6        812.13        716.67        33.29 o                         
  25   1   6       1548.46       1262.91        69.14 o                         
  27   1   6       1541.82       1444.96        40.33 o                         
  29   1   6       1620.15       1619.93        42.77 o                         
  31   1   6          8.98         22.11        17.05 o                         
  33   1   6         40.01         57.36        16.57 o                         
  35   1   6         38.60         50.35        16.23 o                         
  37   1   6        199.01        206.09        20.37 o                         
  39   1   6        356.24        342.09        24.40 o                         
  41   1   6         36.30         62.47        35.72 o                         
  43   1   6         17.33          5.12        10.16 o                         
  45   1   6        730.91        806.20        25.93 o                         
 -50   2   6         32.21         28.14        12.56 o                         
 -48   2   6        236.30        234.31        18.32 o                         
 -46   2   6        175.86        172.03        53.58 o                         
 -44   2   6         60.42         59.16        13.43 o                         
 -42   2   6         16.90         27.65        13.85 o                         
 -40   2   6         23.44         58.27        15.06 o                         
 -38   2   6        128.05        121.96        17.50 o                         
 -36   2   6        251.15        235.82        32.84 o                         
 -34   2   6        805.46        692.69        74.90 o                         
 -32   2   6       2595.40       2399.63       149.22 o                         
 -30   2   6         28.20         45.23        16.05 o                         
 -28   2   6       2780.87       2655.82       182.63 o                         
 -26   2   6        953.99        929.63        31.81 o                         
 -24   2   6          5.36         30.34        15.46 o                         
 -22   2   6       1279.05       1279.91        38.54 o                         
 -20   2   6       1942.77       1809.36       111.77 o                         
 -18   2   6        147.88        124.85        17.23 o                         
 -16   2   6         34.23         24.54        11.90 o                         
 -14   2   6        678.54        835.15        44.77 o                         
 -12   2   6       4425.60       4983.09       210.86 o                         
 -10   2   6       8720.55       9714.71       283.46 o                         
  -8   2   6       2162.27       2251.50        68.63 o                         
  -6   2   6       3043.71       3255.44        89.08 o                         
  -4   2   6        286.78        358.45        55.31 o                         
  -2   2   6       1187.50       1188.07       119.84 o                         
   0   2   6       1248.17       1404.24       134.81 o                         
   2   2   6          7.99         30.08        17.18 o                         
   4   2   6        195.02        210.91        29.14 o                         
   6   2   6       2407.77       2321.26       114.65 o                         
   8   2   6       5808.59       5246.32        99.63 o                         
  10   2   6       2227.99       2150.94        48.73 o                         
  12   2   6        400.51        458.29        23.63 o                         
  14   2   6        127.11         96.80        14.24 o                         
  16   2   6       1395.08       1189.08        31.36 o                         
  18   2   6       1170.77        927.61       163.04 o                         
  20   2   6        480.17        389.19        32.67 o                         
  22   2   6          4.57          8.53        18.12 o                         
  24   2   6        468.57        355.76        88.15 o                         
  26   2   6        328.67        322.41        70.29 o                         
  28   2   6       1201.27       1074.40        54.16 o                         
  30   2   6         42.37         76.21        18.00 o                         
  32   2   6        326.69        381.57        26.07 o                         
  34   2   6         23.33         13.93        13.43 o                         
  36   2   6         88.30         80.42        24.20 o                         
  38   2   6         28.74         17.11        10.98 o                         
  40   2   6          9.66          7.74        10.16 o                         
  42   2   6         89.09         74.54        13.85 o                         
 -47   3   6         25.84         22.33        12.73 o                         
 -45   3   6         53.50        121.56        25.35 o                         
 -43   3   6        108.06        130.97        58.77 o                         
 -41   3   6        101.64        127.93        53.00 o                         
 -39   3   6        602.37        528.03       115.80 o                         
 -37   3   6        148.70        171.23        63.95 o                         
 -35   3   6          0.93          7.80        15.50 o                         
 -33   3   6         22.29         42.80        15.53 o                         
 -31   3   6          0.20         25.04        15.53 o                         
 -29   3   6         75.09         92.57        18.97 o                         
 -27   3   6         59.69        103.41        71.44 o                         
 -25   3   6       3837.46       3601.00       459.75 o                         
 -23   3   6          0.04          4.37        15.37 o                         
 -21   3   6          4.91         17.73        16.71 o                         
 -19   3   6        169.81        121.88        19.60 o                         
 -17   3   6        202.14        217.08        24.28 o                         
 -15   3   6         25.29          8.73        13.93 o                         
 -13   3   6        168.88        181.12        21.59 o                         
 -11   3   6        357.76        354.55        23.78 o                         
  -9   3   6          4.06         35.83        26.50 o                         
  -7   3   6        318.69        343.36        57.04 o                         
  -5   3   6        738.39        801.42       135.39 o                         
  -3   3   6         39.76        121.71        82.39 o                         
  -1   3   6          9.22         15.59        37.37 o                         
   1   3   6       1438.20       1470.21        50.34 o                         
   3   3   6        382.88        400.04        32.01 o                         
   5   3   6          5.60         18.37        14.24 o                         
   7   3   6        109.12        138.31        19.36 o                         
   9   3   6         14.21         24.33        14.60 o                         
  11   3   6       1014.26       1028.93        34.62 o                         
  13   3   6       1777.45       1788.59        39.51 o                         
  15   3   6         57.50        101.82        43.21 o                         
  17   3   6       1133.74       1095.15        38.27 o                         
  19   3   6        451.38        465.96        30.48 o                         
  21   3   6         74.72         26.31        16.69 o                         
  23   3   6         97.97         48.90        17.50 o                         
  25   3   6          4.52          7.68        15.87 o                         
  27   3   6        150.72        146.38        22.42 o                         
  29   3   6        159.82        158.15        29.96 o                         
  31   3   6          2.00         83.77        64.53 o                         
  33   3   6        244.92        203.06        24.20 o                         
  35   3   6         20.15         39.03        15.56 o                         
  37   3   6         21.54         24.20        18.44 o                         
 -38   4   6          6.17         21.45        19.01 o                         
 -36   4   6        843.16        733.41       165.35 o                         
 -34   4   6        857.76        557.69        33.42 o                         
 -32   4   6         78.52         56.08        17.86 o                         
 -30   4   6          6.57         18.21        15.56 o                         
 -28   4   6         10.88         27.94        19.59 o                         
 -26   4   6          1.04          4.03        13.61 o                         
 -24   4   6          2.85          5.29        14.07 o                         
 -22   4   6         20.07         60.44        14.53 o                         
 -20   4   6       1131.55       1111.40        45.51 o                         
 -18   4   6        962.54        873.13        56.46 o                         
 -16   4   6         18.65         15.21        14.70 o                         
 -14   4   6       1938.76       1913.20        54.40 o                         
 -12   4   6       2815.82       2652.54       114.07 o                         
 -10   4   6        897.24        791.99       314.57 o                         
  -8   4   6          2.47        163.44       186.67 o                         
  -6   4   6        298.18        343.33       129.05 o                         
  -4   4   6       1484.00       1590.02        59.12 o                         
  -2   4   6        334.24        288.54        37.88 o                         
   0   4   6          1.38         41.57        38.60 o                         
   2   4   6        124.86        239.72        64.53 o                         
   4   4   6         20.06         48.01        46.67 o                         
   6   4   6        308.95        302.93        30.93 o                         
   8   4   6        761.01        789.30        41.48 o                         
  10   4   6        131.88         96.14        20.16 o                         
  12   4   6         46.15         50.42        16.57 o                         
  14   4   6         16.01         23.36        14.28 o                         
  16   4   6         55.97         31.26        26.50 o                         
  18   4   6        188.81         12.15        19.35 o                         
  22   4   6        180.76        169.38        38.02 o                         
  24   4   6        108.65        112.92        34.57 o                         
  26   4   6          3.97          0.00        23.05 o                         
  28   4   6         14.13         33.42        20.74 o                         
  30   4   6         98.09        111.77        29.96 o                         
 -27   5   6          3.12         57.61        21.89 o                         
 -25   5   6         21.70          3.46        18.44 o                         
 -23   5   6         10.97          0.00        17.28 o                         
 -21   5   6         50.10         70.81        64.53 o                         
 -19   5   6        279.84        212.52        36.30 o                         
 -17   5   6        343.95        271.50        53.00 o                         
 -15   5   6        109.97        115.53        17.79 o                         
 -13   5   6        277.67        212.88        32.84 o                         
 -11   5   6        893.19        761.56       207.98 o                         
  -9   5   6         59.10         69.46        26.50 o                         
  -7   5   6        894.77        847.37        73.17 o                         
  -5   5   6          0.39         46.67        55.31 o                         
  -3   5   6         59.50         57.83        66.83 o                         
  -1   5   6          0.69         10.37        23.12 o                         
   1   5   6         18.66         33.51        23.94 o                         
   3   5   6         52.41         61.79        25.35 o                         
   5   5   6         31.87         21.00        15.56 o                         
   7   5   6         17.45         12.67        14.98 o                         
   9   5   6         99.58        129.30        21.34 o                         
  11   5   6         89.20        133.68        72.02 o                         
  13   5   6          0.01          0.00        16.13 o                         
  15   5   6         24.74         29.96        16.13 o                         
  17   5   6         27.61         70.29        24.20 o                         
  19   5   6          1.69         24.20        14.98 o                         
 -53   1   7          7.95         18.12        16.13 o                         
 -51   1   7         51.16         60.50        13.28 o                         
 -49   1   7         20.40         18.11        13.83 o                         
 -47   1   7          6.28         10.57        13.78 o                         
 -45   1   7        344.38        325.82        38.60 o                         
 -43   1   7         12.10          1.34        18.75 o                         
 -41   1   7        402.02        436.87        28.71 o                         
 -39   1   7       1056.89       1067.77        35.70 o                         
 -37   1   7       1766.87       1779.08        45.38 o                         
 -35   1   7        125.90        105.50        18.00 o                         
 -33   1   7         15.55         24.01        17.50 o                         
 -31   1   7        449.39        425.67        66.26 o                         
 -29   1   7       2954.76       2898.38        67.98 o                         
 -27   1   7       1216.83       1194.01        33.63 o                         
 -25   1   7         32.47         94.21        23.62 o                         
 -23   1   7        319.99        146.09       101.40 o                         
 -21   1   7        146.44        117.84        39.90 o                         
 -19   1   7        569.47        430.24       106.58 o                         
 -17   1   7         70.01         60.12        21.04 o                         
 -15   1   7        515.28        591.37        24.03 o                         
 -13   1   7        674.32        696.26        37.45 o                         
 -11   1   7       1610.00       1528.58        40.91 o                         
  -9   1   7         14.50          3.00        11.90 o                         
  -7   1   7          0.55         28.81        17.28 o                         
  -5   1   7       2231.10       2238.14        76.05 o                         
  -3   1   7        585.37        561.40        25.13 o                         
  -1   1   7       2987.15       2839.80        65.53 o                         
   1   1   7         24.40         33.01        13.78 o                         
   3   1   7       8652.78       8807.25       956.95 o                         
   5   1   7        237.37        161.55       187.82 o                         
   7   1   7        569.05        525.52        55.88 o                         
   9   1   7        206.02        238.52        27.29 o                         
  11   1   7       6100.30       6074.59       213.74 o                         
  13   1   7       1345.52       1156.35        48.39 o                         
  15   1   7       4277.73       3750.80       100.25 o                         
  17   1   7        740.43        604.94        46.09 o                         
  19   1   7         69.40        195.62        81.23 o                         
  21   1   7       1268.67       1125.20        60.49 o                         
  23   1   7         20.58         31.95        17.70 o                         
  25   1   7       2148.72       2004.59       108.31 o                         
  27   1   7          0.40         42.37        17.87 o                         
  29   1   7        359.96        302.71        27.29 o                         
  31   1   7         20.22         30.35        17.43 o                         
  33   1   7        131.64        173.10        21.59 o                         
  35   1   7        486.85        495.54        28.71 o                         
  37   1   7         14.01         29.20        15.56 o                         
  39   1   7         51.83         43.58        20.74 o                         
  41   1   7        424.16        449.16        20.67 o                         
  43   1   7         14.56         20.27        12.67 o                         
 -50   2   7          1.00         17.92        23.05 o                         
 -48   2   7          7.34         14.98        11.52 o                         
 -46   2   7         23.20         22.19        12.61 o                         
 -44   2   7          5.08         11.52        13.04 o                         
 -42   2   7         16.31         15.82        13.43 o                         
 -40   2   7          2.06         12.10        14.67 o                         
 -38   2   7         11.25         11.86        16.33 o                         
 -36   2   7        157.20        114.98        16.23 o                         
 -34   2   7        471.39        441.92        54.16 o                         
 -32   2   7         23.12         32.76        21.89 o                         
 -30   2   7        107.19         75.05        16.57 o                         
 -28   2   7        113.83         85.23        14.91 o                         
 -26   2   7        227.04        259.62        56.46 o                         
 -24   2   7         79.54        106.86        38.02 o                         
 -22   2   7         30.60         30.01        14.92 o                         
 -20   2   7        175.76        242.77        44.94 o                         
 -18   2   7        980.96       1020.45        33.25 o                         
 -16   2   7        198.75        154.31        32.84 o                         
 -14   2   7        167.47        193.21        33.99 o                         
 -12   2   7        148.42        137.53        27.90 o                         
 -10   2   7        183.52        231.40       144.61 o                         
  -8   2   7       4705.38       4678.92       147.49 o                         
  -6   2   7          5.55          6.96        19.36 o                         
  -4   2   7       2340.68       2272.88        99.09 o                         
  -2   2   7        222.76        243.13        40.04 o                         
   0   2   7        293.41        258.40        27.87 o                         
   2   2   7         25.64         42.16        19.95 o                         
   4   2   7       1239.93       1084.38        53.00 o                         
   6   2   7       1538.94       1545.18        50.70 o                         
   8   2   7       9805.54       9470.69       149.89 o                         
  10   2   7       2812.73       2768.32        52.15 o                         
  12   2   7       1732.49       1608.45        48.97 o                         
  14   2   7       1863.27       1743.01        97.94 o                         
  16   2   7         53.85         49.45        14.60 o                         
  18   2   7       1155.33       1057.89        37.07 o                         
  20   2   7        934.70        935.21        35.44 o                         
  22   2   7        458.82        429.84        36.30 o                         
  24   2   7        426.66        330.43        44.36 o                         
  26   2   7        104.05        143.80        19.50 o                         
  28   2   7        464.78        634.83        29.96 o                         
  30   2   7          1.30         31.11        15.06 o                         
  32   2   7        272.18        221.97        38.02 o                         
  34   2   7         77.29        102.01        14.93 o                         
  36   2   7        535.94        515.76        21.58 o                         
  38   2   7          6.80          0.53        10.50 o                         
  40   2   7        352.31        406.89        19.95 o                         
 -47   3   7         21.59          7.54        16.01 o                         
 -45   3   7         23.33         29.38        13.04 o                         
 -43   3   7          0.16          1.19        12.61 o                         
 -41   3   7          4.22         17.59        16.71 o                         
 -39   3   7       1051.12        946.50       165.93 o                         
 -37   3   7        213.92        203.34        21.49 o                         
 -35   3   7         59.73         77.51        16.33 o                         
 -33   3   7         35.11         32.16        20.74 o                         
 -31   3   7         50.86         42.14        16.20 o                         
 -29   3   7        717.58        626.83        35.72 o                         
 -27   3   7         19.09          6.58        14.32 o                         
 -25   3   7        711.62        630.29        34.57 o                         
 -23   3   7       3722.41       3079.99        77.20 o                         
 -21   3   7       1594.01       1430.40       214.90 o                         
 -19   3   7        777.37        783.14        99.67 o                         
 -17   3   7         24.97         25.86        14.32 o                         
 -15   3   7         28.37         65.97        24.77 o                         
 -13   3   7         61.82         87.71        68.56 o                         
 -11   3   7        270.85        277.35        38.60 o                         
  -9   3   7         64.08         88.75        34.92 o                         
  -7   3   7        144.56        200.86        35.44 o                         
  -5   3   7        405.16        398.79        46.67 o                         
  -3   3   7         89.59        164.21        59.34 o                         
  -1   3   7       1067.39       1113.45        45.99 o                         
   1   3   7        606.50        766.53        59.92 o                         
   3   3   7        834.85        936.37        37.94 o                         
   5   3   7          7.73         21.54        15.86 o                         
   7   3   7          1.40         12.67        13.78 o                         
   9   3   7         41.17         27.25        13.78 o                         
  11   3   7        186.45        214.54        31.11 o                         
  13   3   7        140.93        149.37        66.83 o                         
  15   3   7       1517.96       1459.28        49.55 o                         
  17   3   7         47.69         38.72        13.43 o                         
  19   3   7        505.01        567.81        42.63 o                         
  21   3   7        470.35        503.59        69.71 o                         
  23   3   7         68.04         63.48        22.47 o                         
  25   3   7        118.11        142.42        42.63 o                         
  27   3   7         43.10         57.02        14.24 o                         
  29   3   7         62.57         56.40        15.23 o                         
  31   3   7          3.57         16.58        12.61 o                         
  33   3   7         22.38         12.97        12.61 o                         
  35   3   7          3.28         29.23        15.53 o                         
 -38   4   7        200.07        188.22        32.84 o                         
 -36   4   7        218.11        171.68        28.81 o                         
 -34   4   7         72.36         73.08        15.11 o                         
 -32   4   7         17.72         12.44        14.20 o                         
 -30   4   7        181.21        139.94        20.17 o                         
 -28   4   7        140.86        116.00        21.32 o                         
 -26   4   7          0.75         12.47        14.62 o                         
 -24   4   7        166.33        197.05        49.55 o                         
 -22   4   7         58.54         64.44        16.01 o                         
 -20   4   7         87.30        119.40        18.75 o                         
 -18   4   7        254.54        242.33        24.08 o                         
 -16   4   7        549.88        554.00        70.29 o                         
 -14   4   7        870.20        876.81        61.07 o                         
 -12   4   7          3.75         11.67        16.13 o                         
 -10   4   7         90.28         43.02        40.83 o                         
  -8   4   7         60.39         54.50        72.02 o                         
  -6   4   7        139.44        103.29       121.56 o                         
  -4   4   7       1864.62       2115.72       116.95 o                         
  -2   4   7       1578.07       1568.86       241.97 o                         
   0   4   7          4.40        126.01       120.41 o                         
   2   4   7         70.52         98.71        34.60 o                         
   4   4   7         22.89         70.81        58.19 o                         
   6   4   7        118.65        127.46        18.65 o                         
   8   4   7        859.49        943.31        47.24 o                         
  10   4   7        759.74        822.78        28.74 o                         
  12   4   7          0.00         31.80        28.23 o                         
  14   4   7        676.04        631.97        82.96 o                         
  16   4   7        366.14        375.88        88.15 o                         
  18   4   7        156.93        136.52        90.45 o                         
  20   4   7         52.56         70.18        80.08 o                         
  22   4   7          0.00          8.07        17.28 o                         
  24   4   7          1.20          4.61        17.28 o                         
  26   4   7         31.75          8.07        20.74 o                         
  28   4   7         45.61         39.18        19.59 o                         
 -25   5   7          9.81          6.91        16.13 o                         
 -23   5   7        107.93         84.59        20.71 o                         
 -21   5   7        120.22        105.09        92.18 o                         
 -19   5   7         26.04         21.94        33.99 o                         
 -17   5   7         18.95          0.80        13.67 o                         
 -15   5   7        257.13        259.31        21.66 o                         
 -13   5   7        194.84        125.64        30.53 o                         
 -11   5   7        520.83        469.09        63.95 o                         
  -9   5   7       1197.35       1105.96        72.02 o                         
  -7   5   7        269.85        222.07        20.59 o                         
  -5   5   7          1.67         28.09        25.42 o                         
  -3   5   7        519.49        573.31        32.19 o                         
  -1   5   7        111.76        168.77        82.39 o                         
   1   5   7        158.36        139.12        24.40 o                         
   3   5   7         27.80         33.58        23.05 o                         
   5   5   7         71.35         75.55        17.18 o                         
   7   5   7        703.42        655.98        27.83 o                         
   9   5   7          0.07          1.80        14.13 o                         
  11   5   7        323.07        301.89        26.50 o                         
  13   5   7          0.16          4.61        14.98 o                         
  15   5   7        324.98        379.09        27.65 o                         
 -54   0   8        234.37        194.73        25.35 o                         
 -52   0   8         37.81        192.43       145.18 o                         
 -50   0   8        353.46        361.81        42.63 o                         
 -48   0   8        561.28        561.15        46.09 o                         
 -46   0   8       1599.86       1689.21        74.90 o                         
 -44   0   8       1583.62       1474.89        71.44 o                         
 -42   0   8        744.63        730.53        43.79 o                         
 -40   0   8        602.27        719.01        43.79 o                         
 -38   0   8        938.94        965.59        48.39 o                         
 -36   0   8          8.76         34.57        21.89 o                         
 -34   0   8        356.24        312.26        53.00 o                         
 -32   0   8         14.16         10.37        21.89 o                         
 -30   0   8       1403.80       1246.75        49.55 o                         
 -28   0   8       4056.74       3703.37        94.49 o                         
 -26   0   8       1587.53       1549.79        63.37 o                         
 -24   0   8        432.81        286.91        56.46 o                         
 -22   0   8      37526.19      36715.65      1441.48 o                         
 -20   0   8       7555.34       7483.94       322.63 o                         
 -18   0   8       6354.71       6366.24       275.39 o                         
 -16   0   8       8617.50       7591.10       220.08 o                         
 -14   0   8       2247.01       2026.83        58.77 o                         
 -12   0   8         50.51         43.79        13.83 o                         
 -10   0   8        787.97        733.99        29.96 o                         
  -8   0   8       6002.72       5914.56       215.47 o                         
  -6   0   8        562.84        513.91        34.57 o                         
  -4   0   8       6421.07       6605.91       237.37 o                         
  -2   0   8         61.58        100.25        21.89 o                         
   0   0   8        157.46        193.58        44.94 o                         
   2   0   8       3014.97       2900.24       207.41 o                         
   4   0   8       6560.03       7062.21       483.95 o                         
   6   0   8       5262.87       5560.81       224.69 o                         
   8   0   8        510.21        525.43        43.79 o                         
  10   0   8       2534.94       2729.71       119.84 o                         
  12   0   8       6989.15       6692.33       269.63 o                         
  14   0   8       1505.20       1319.34        46.09 o                         
  16   0   8        994.66        757.04        38.02 o                         
  18   0   8      15453.89      12548.12       334.16 o                         
  20   0   8       6413.86       5466.33       156.71 o                         
  22   0   8       4396.43       3883.12       118.68 o                         
  24   0   8       1244.29       1126.91        55.31 o                         
  26   0   8       1434.36       1372.34        59.92 o                         
  28   0   8        480.57        409.05        42.63 o                         
  30   0   8        168.17        263.87        39.18 o                         
  32   0   8       1643.61       1699.59        66.83 o                         
  34   0   8       2543.46       2770.04        89.88 o                         
  36   0   8       1736.69       1999.17        69.14 o                         
  38   0   8        168.68        220.08        31.11 o                         
  40   0   8         16.97         14.98        16.13 o                         
  42   0   8         94.17        140.58        21.89 o                         
 -53   1   8        107.13        153.71        21.59 o                         
 -51   1   8         92.49         70.23        14.98 o                         
 -49   1   8         53.16         64.41        14.97 o                         
 -47   1   8        291.19        284.82        43.79 o                         
 -45   1   8        382.62        357.06        32.84 o                         
 -43   1   8        546.88        596.23        91.60 o                         
 -41   1   8          2.96         27.88        18.44 o                         
 -39   1   8        118.96        117.65        18.97 o                         
 -37   1   8        976.26        879.00        34.33 o                         
 -35   1   8        160.96        117.51        18.21 o                         
 -33   1   8         18.47         24.49        16.05 o                         
 -31   1   8          9.48         20.74        14.93 o                         
 -29   1   8        368.40        453.81        52.43 o                         
 -27   1   8        199.96        210.69        24.03 o                         
 -25   1   8        580.62        552.92        29.20 o                         
 -23   1   8       1225.58       1111.54        39.65 o                         
 -21   1   8        542.93         50.70        80.66 o                         
 -19   1   8       2601.52       2454.03        64.74 o                         
 -17   1   8        137.61        124.81        19.35 o                         
 -15   1   8       7996.52       7927.96       163.35 o                         
 -13   1   8       3203.40       3257.96        67.10 o                         
 -11   1   8       8337.49       8730.42       250.04 o                         
  -9   1   8        380.36        401.83        25.58 o                         
  -7   1   8        467.66        461.07        48.97 o                         
  -5   1   8        792.83        861.23        36.87 o                         
  -3   1   8          0.16         12.79        16.59 o                         
  -1   1   8        104.58         88.19        17.28 o                         
   1   1   8          6.60         13.47        15.73 o                         
   3   1   8       1033.53       1176.46        91.03 o                         
   5   1   8       1033.54       1152.92       288.07 o                         
   7   1   8        856.97        851.50        63.37 o                         
   9   1   8        579.91        617.03        33.81 o                         
  11   1   8       1630.21       1409.95        44.36 o                         
  13   1   8       6341.76       5969.71       120.87 o                         
  15   1   8          3.67         81.08        73.74 o                         
  17   1   8         25.47         40.24        15.13 o                         
  19   1   8         68.13        103.21        20.03 o                         
  21   1   8         88.72         95.53        36.87 o                         
  23   1   8        539.31        475.29        32.35 o                         
  25   1   8        194.98        318.13        36.66 o                         
  27   1   8        306.04        313.55        38.60 o                         
  29   1   8       1669.84       1758.87        59.92 o                         
  31   1   8        582.94        792.73        35.10 o                         
  33   1   8        804.72        728.16        32.84 o                         
  35   1   8         64.67        113.86        38.60 o                         
  37   1   8         55.81         53.92        12.96 o                         
  39   1   8        256.09        247.69        18.69 o                         
  41   1   8        379.16        376.55        27.65 o                         
 -50   2   8        219.63        320.59        78.35 o                         
 -48   2   8        363.69        374.63        52.43 o                         
 -46   2   8        103.52        108.18        44.94 o                         
 -44   2   8         90.02        112.99        16.69 o                         
 -42   2   8         89.93         87.57        14.67 o                         
 -40   2   8        143.32        180.64        18.53 o                         
 -38   2   8       1316.17       1245.18        99.09 o                         
 -36   2   8       1002.11        903.59        96.21 o                         
 -34   2   8        496.50        413.02        26.40 o                         
 -32   2   8         10.84         15.36        14.40 o                         
 -30   2   8       1868.30       1724.14        53.00 o                         
 -28   2   8        535.59        494.13        79.51 o                         
 -26   2   8        600.13        552.58        93.91 o                         
 -24   2   8        432.36        356.94        43.21 o                         
 -22   2   8        364.97        403.19        58.77 o                         
 -20   2   8        621.48        587.87        28.81 o                         
 -18   2   8          0.16          9.94        10.98 o                         
 -16   2   8        259.98        248.95        52.43 o                         
 -14   2   8        291.35        308.14        21.89 o                         
 -12   2   8        346.82        360.01        23.21 o                         
 -10   2   8        667.82        566.64        29.96 o                         
  -8   2   8         32.54         71.50        32.26 o                         
  -6   2   8       2626.77       2585.84       139.42 o                         
  -4   2   8       2160.83       2184.28        80.66 o                         
  -2   2   8        773.81        733.49        54.16 o                         
   0   2   8       5006.44       5023.27       252.92 o                         
   2   2   8       1191.19       1220.75        34.28 o                         
   4   2   8        892.75        914.42        29.20 o                         
   6   2   8       1734.36       1861.43        61.07 o                         
   8   2   8         64.57         96.75        23.62 o                         
  10   2   8       1166.77       1074.27        28.92 o                         
  12   2   8         19.98         32.64        12.61 o                         
  14   2   8        519.26        550.37        24.76 o                         
  16   2   8        207.11        213.96        32.84 o                         
  18   2   8         20.15         32.84        15.48 o                         
  20   2   8         67.47         63.75        17.86 o                         
  22   2   8         63.54         66.94        16.69 o                         
  24   2   8          7.05         12.41        15.75 o                         
  26   2   8        634.27        605.44        51.85 o                         
  28   2   8        364.57        402.75        26.85 o                         
  30   2   8        278.38        258.04        22.47 o                         
  32   2   8          3.69          7.23        11.63 o                         
  34   2   8         90.12        118.14        24.20 o                         
  36   2   8        504.96        535.05        23.46 o                         
  38   2   8         79.94        111.35        17.39 o                         
  40   2   8        193.51        231.65        25.35 o                         
 -45   3   8        105.54        125.12        43.21 o                         
 -43   3   8         96.98        113.33        53.58 o                         
 -41   3   8         21.98         27.38        14.40 o                         
 -39   3   8        167.49        131.13        21.52 o                         
 -37   3   8        649.07        587.65        35.72 o                         
 -35   3   8        142.15        108.88        31.11 o                         
 -33   3   8         13.12         15.99        15.53 o                         
 -31   3   8        473.36        431.44        28.96 o                         
 -29   3   8        704.05        638.35        35.72 o                         
 -27   3   8        204.37        198.73        36.30 o                         
 -25   3   8        451.69        361.81        28.81 o                         
 -23   3   8       3371.17       3219.68       429.79 o                         
 -21   3   8        254.42        230.70        22.50 o                         
 -19   3   8       3360.20       3589.11       278.27 o                         
 -17   3   8       1925.81       1787.26       160.74 o                         
 -15   3   8          0.20          0.00        12.47 o                         
 -13   3   8       1513.01       1565.34       119.26 o                         
 -11   3   8        170.69        213.69        26.56 o                         
  -9   3   8        953.91       1079.15        61.65 o                         
  -7   3   8        221.84        202.82       114.07 o                         
  -5   3   8       1144.90       1366.51       151.52 o                         
  -3   3   8        194.97        253.07        64.53 o                         
  -1   3   8        308.00        315.75        31.28 o                         
   1   3   8       1240.93       1196.84        37.72 o                         
   3   3   8       4578.44       4702.90       142.88 o                         
   5   3   8        902.53        923.98        27.67 o                         
   7   3   8        251.43        289.91        21.14 o                         
   9   3   8        100.27        106.43        14.24 o                         
  11   3   8        139.92        121.84        16.23 o                         
  13   3   8       3715.90       3630.71        64.37 o                         
  15   3   8          0.60         26.92        13.83 o                         
  17   3   8        158.65        159.49        20.67 o                         
  19   3   8         97.77        101.47        27.65 o                         
  21   3   8        206.41        181.84        20.17 o                         
  23   3   8         10.46          5.60        14.24 o                         
  25   3   8        244.82        286.64        38.60 o                         
  27   3   8          0.93          9.48        12.61 o                         
  29   3   8        226.99        260.92        21.18 o                         
  31   3   8        147.72        158.93        24.77 o                         
  33   3   8        229.47        208.65        19.95 o                         
  35   3   8        155.12        118.41        30.53 o                         
 -38   4   8         15.41         14.98        14.06 o                         
 -36   4   8         11.49         12.20        13.22 o                         
 -34   4   8         64.29         78.09        15.98 o                         
 -32   4   8          4.21         21.89        14.98 o                         
 -30   4   8         15.96         33.94        45.51 o                         
 -28   4   8         26.06          8.45        14.43 o                         
 -26   4   8        355.32        344.63        38.02 o                         
 -24   4   8        172.90        140.30        33.42 o                         
 -22   4   8        228.00        207.53        20.01 o                         
 -20   4   8        481.37        473.55        42.63 o                         
 -18   4   8         39.25         44.44        16.71 o                         
 -16   4   8        406.90        360.21        28.23 o                         
 -14   4   8        140.15        118.07        62.22 o                         
 -12   4   8        373.79        415.53        33.99 o                         
 -10   4   8        662.71        692.57        40.03 o                         
  -8   4   8          7.05         14.70        42.98 o                         
  -6   4   8        505.91        533.54        80.08 o                         
  -4   4   8       2524.46       2858.06        69.56 o                         
  -2   4   8         34.47         28.81        38.53 o                         
   0   4   8         43.77        161.17        31.51 o                         
   2   4   8        127.70        127.76        73.17 o                         
   4   4   8         14.09         11.94        15.53 o                         
   6   4   8         81.64         99.72        42.06 o                         
   8   4   8        124.90        157.66        20.23 o                         
  10   4   8        177.44        176.12        24.20 o                         
  12   4   8        126.39        171.04        57.61 o                         
  14   4   8         23.23         37.35        13.22 o                         
  16   4   8          1.58         23.83        13.93 o                         
  18   4   8        155.88        212.21        58.77 o                         
  20   4   8          8.12         47.38        78.93 o                         
  22   4   8         44.99         36.69        26.50 o                         
  24   4   8         10.59         23.05        16.13 o                         
  26   4   8         32.71         42.63        20.74 o                         
 -25   5   8         14.71          4.61        16.13 o                         
 -23   5   8         21.40          9.03        14.04 o                         
 -21   5   8          0.36         18.19        13.94 o                         
 -19   5   8         60.22         75.83        17.71 o                         
 -17   5   8         99.15         58.12        14.98 o                         
 -15   5   8          0.86          0.88        12.09 o                         
 -13   5   8         56.51         47.38        12.47 o                         
 -11   5   8         13.24         14.89        21.00 o                         
  -9   5   8        110.07        114.28        17.86 o                         
  -7   5   8         54.82         65.83        21.14 o                         
  -5   5   8         15.86         23.84        25.47 o                         
  -3   5   8        143.27        118.01        50.12 o                         
  -1   5   8         22.23         42.63        32.26 o                         
   1   5   8        113.31        110.48        26.50 o                         
   3   5   8        317.65        297.88        35.72 o                         
   5   5   8         10.43          5.95        11.95 o                         
   7   5   8        201.59        191.28        22.50 o                         
   9   5   8        403.05        384.86        28.81 o                         
  11   5   8          1.21         12.67        14.98 o                         
  13   5   8         78.82         46.09        14.98 o                         
 -53   1   9         39.46         92.79        31.11 o                         
 -51   1   9          2.53          7.01        14.28 o                         
 -49   1   9         20.20          3.66        13.22 o                         
 -47   1   9          1.64         16.13        13.04 o                         
 -45   1   9        766.52        747.56        36.30 o                         
 -43   1   9         82.75         92.88        35.72 o                         
 -41   1   9        888.62        861.05        32.10 o                         
 -39   1   9       1921.28       1930.91        74.32 o                         
 -37   1   9        132.85        181.71        21.89 o                         
 -35   1   9        436.21        349.09        27.96 o                         
 -33   1   9        508.13        553.64        29.90 o                         
 -31   1   9        442.92        472.16        28.23 o                         
 -29   1   9       1325.71       1208.58        35.95 o                         
 -27   1   9        115.09        131.13        23.05 o                         
 -25   1   9       6093.36       5732.30       299.01 o                         
 -23   1   9        886.87        855.64        83.54 o                         
 -21   1   9        216.06        225.87        21.58 o                         
 -19   1   9        196.53        198.71        24.05 o                         
 -17   1   9      12367.92      12100.88       245.64 o                         
 -15   1   9       2734.67       2657.49        66.31 o                         
 -13   1   9        920.72        944.78        34.56 o                         
 -11   1   9        980.95       1113.90        44.94 o                         
  -9   1   9       1849.01       1971.66        93.33 o                         
  -7   1   9        163.35        322.40       170.53 o                         
  -5   1   9       1734.96       1900.20       134.81 o                         
  -3   1   9       3973.57       4649.35      1715.14 o                         
  -1   1   9        390.52        322.63        42.63 o                         
   1   1   9        640.79        797.36        69.14 o                         
   3   1   9       7804.34       8654.62      1264.03 o                         
   5   1   9        497.76        499.88       163.04 o                         
   7   1   9       1016.67        970.46        37.45 o                         
   9   1   9          3.08          0.00        12.99 o                         
  11   1   9         59.64         75.30        29.38 o                         
  13   1   9       4756.48       4268.10       202.22 o                         
  15   1   9        646.18        671.06        30.52 o                         
  17   1   9          3.38         34.02        25.93 o                         
  19   1   9         23.78         42.63        18.97 o                         
  21   1   9          4.55         19.20        18.52 o                         
  23   1   9          4.49         10.42        18.27 o                         
  25   1   9       6920.88       6861.41       216.62 o                         
  27   1   9       2636.92       2706.58       185.51 o                         
  29   1   9          0.15         12.10        18.74 o                         
  31   1   9        705.79        683.42        32.93 o                         
  33   1   9        351.81        347.04        27.04 o                         
  35   1   9         81.66         99.66        24.20 o                         
  37   1   9         16.64         13.09        11.32 o                         
  39   1   9         88.37         94.37        19.01 o                         
  41   1   9         21.36          3.56        13.43 o                         
 -50   2   9        306.22        451.39       120.41 o                         
 -48   2   9        129.50        134.43        54.73 o                         
 -46   2   9         93.31         89.05        13.78 o                         
 -44   2   9          0.49          8.43        14.91 o                         
 -42   2   9         47.55         40.91        20.16 o                         
 -40   2   9        571.38        561.16        67.98 o                         
 -38   2   9        207.83        178.90        28.23 o                         
 -36   2   9        397.31        316.08        72.02 o                         
 -34   2   9        181.58        200.45        47.24 o                         
 -32   2   9      11954.47      11569.61       830.78 o                         
 -30   2   9        262.86        269.60        41.48 o                         
 -28   2   9        161.59        150.59        19.36 o                         
 -26   2   9          0.50          0.00        14.32 o                         
 -24   2   9          0.69         13.21        16.13 o                         
 -22   2   9        363.24        352.43        22.67 o                         
 -20   2   9       1611.54       1722.48        96.79 o                         
 -18   2   9       1142.73       1180.10        27.89 o                         
 -16   2   9        366.36        382.98        27.65 o                         
 -14   2   9        285.10        177.12        32.84 o                         
 -12   2   9         29.80         69.58        12.14 o                         
 -10   2   9       1560.44       1476.92        35.16 o                         
  -8   2   9       1439.26       1410.13        31.36 o                         
  -6   2   9       2091.62       2060.08       103.70 o                         
  -4   2   9         93.26        155.67        23.21 o                         
  -2   2   9        115.62        160.49        22.33 o                         
   0   2   9       1311.15       1192.83        31.65 o                         
   2   2   9        223.88        220.19        20.48 o                         
   4   2   9       1374.54       1415.33        42.63 o                         
   6   2   9         29.77         35.35        13.57 o                         
   8   2   9        178.32        174.83        27.08 o                         
  10   2   9       1833.16       1906.42        40.33 o                         
  12   2   9        193.88        206.44        23.53 o                         
  14   2   9       2846.87       2770.45        52.55 o                         
  16   2   9         95.47        103.44        16.23 o                         
  18   2   9       1818.82       1605.49        46.80 o                         
  20   2   9       2003.09       1858.60        50.80 o                         
  22   2   9         98.12        157.97        24.84 o                         
  24   2   9        165.42        186.73        22.95 o                         
  26   2   9        180.35        224.94        25.10 o                         
  28   2   9        286.77        251.18        21.14 o                         
  30   2   9         81.54         91.73        15.87 o                         
  32   2   9        283.30        301.47        21.87 o                         
  34   2   9        175.26        202.04        19.93 o                         
  36   2   9          2.03          8.07        13.83 o                         
  38   2   9          5.62          5.32        10.22 o                         
 -45   3   9        118.60         98.75        31.69 o                         
 -43   3   9        111.19         93.28        16.49 o                         
 -41   3   9         17.48          1.96        14.66 o                         
 -39   3   9        264.17        272.56        71.44 o                         
 -37   3   9         28.99         33.25        14.97 o                         
 -35   3   9        330.43        340.69        59.34 o                         
 -33   3   9        140.01        175.72        48.97 o                         
 -31   3   9          4.35          0.00        17.28 o                         
 -29   3   9        143.02        141.24        22.51 o                         
 -27   3   9        675.60        666.63        92.76 o                         
 -25   3   9        421.81        350.78        27.25 o                         
 -23   3   9         52.40         85.60        41.48 o                         
 -21   3   9          0.03          2.59        12.02 o                         
 -19   3   9        316.05        394.40        43.21 o                         
 -17   3   9         45.36         55.70        13.83 o                         
 -15   3   9       1197.31       1174.13        64.53 o                         
 -13   3   9       1165.36       1228.04        83.54 o                         
 -11   3   9          5.12          7.87        15.98 o                         
  -9   3   9        242.48        314.22        69.71 o                         
  -7   3   9        168.69        192.23        76.63 o                         
  -5   3   9       1239.54       1528.37       141.73 o                         
  -3   3   9       1669.58       2024.80        77.20 o                         
  -1   3   9       2283.63       2411.37        59.12 o                         
   1   3   9       2576.27       2572.28        92.18 o                         
   3   3   9        584.55        484.13        39.18 o                         
   5   3   9        382.24        397.45        22.13 o                         
   7   3   9       1481.45       1369.84        32.99 o                         
   9   3   9       1028.51       1016.70        28.92 o                         
  11   3   9        471.00        504.17        29.96 o                         
  13   3   9        178.69        193.54        35.72 o                         
  15   3   9        675.33        720.17        25.26 o                         
  17   3   9         29.23         73.27        15.87 o                         
  19   3   9        622.84        754.43        30.15 o                         
  21   3   9        122.64         55.17        25.35 o                         
  23   3   9         33.66         31.04        13.78 o                         
  25   3   9         29.06         19.29        12.45 o                         
  27   3   9          5.02         17.59        12.14 o                         
  29   3   9        238.16        297.19        51.28 o                         
  31   3   9          0.19          9.54        11.63 o                         
  33   3   9         52.74         43.41        19.59 o                         
 -38   4   9          0.09         31.52        17.28 o                         
 -36   4   9          3.42         12.35        13.61 o                         
 -34   4   9         26.35         30.21        13.04 o                         
 -32   4   9         51.85         40.55        13.17 o                         
 -30   4   9          0.31          1.90        12.47 o                         
 -28   4   9         42.23         57.27        20.74 o                         
 -26   4   9          0.30          6.38        12.64 o                         
 -24   4   9         27.75         19.09        13.83 o                         
 -22   4   9         25.13         34.68        12.71 o                         
 -20   4   9        923.82        912.59       110.04 o                         
 -18   4   9        156.73        137.97        19.01 o                         
 -16   4   9        556.29        596.69        24.38 o                         
 -14   4   9        116.60        126.60        16.32 o                         
 -12   4   9        472.83        472.60        44.36 o                         
 -10   4   9       1064.92       1200.95       169.38 o                         
  -8   4   9         91.01         70.74       108.31 o                         
  -6   4   9        509.79        576.71        81.81 o                         
  -4   4   9        280.72        290.33        79.51 o                         
  -2   4   9         85.19        143.00        66.26 o                         
   0   4   9       1226.09       1345.20        46.25 o                         
   2   4   9       1061.42       1192.61        53.14 o                         
   4   4   9       2098.17       2249.34        51.95 o                         
   6   4   9       1366.25       1417.76        34.27 o                         
   8   4   9        236.00        227.51        20.23 o                         
  10   4   9        137.61        141.66        17.05 o                         
  12   4   9        422.34        427.79        21.95 o                         
  14   4   9         58.05         37.10        32.26 o                         
  16   4   9         40.22         74.41        51.85 o                         
  18   4   9        117.20        115.48        19.01 o                         
  20   4   9         54.52         35.53        25.35 o                         
  22   4   9        237.24        298.24        23.05 o                         
  24   4   9          5.18          0.00        18.44 o                         
 -23   5   9         64.77         39.39        96.21 o                         
 -21   5   9          0.69         16.13        36.87 o                         
 -19   5   9        104.39         94.03        84.69 o                         
 -17   5   9         35.23         36.62        27.08 o                         
 -15   5   9        552.34        440.90        51.28 o                         
 -13   5   9        232.37        244.66        42.63 o                         
 -11   5   9         53.93         43.85        11.52 o                         
  -9   5   9       1325.88       1100.46       158.44 o                         
  -7   5   9          0.02        109.57        70.29 o                         
  -5   5   9        121.47        111.85        27.13 o                         
  -3   5   9        393.34        382.89        30.66 o                         
  -1   5   9        317.46        323.40        24.90 o                         
   1   5   9         27.86         36.19        23.62 o                         
   3   5   9        130.82        150.33        31.69 o                         
   5   5   9         22.72         50.70        13.83 o                         
   7   5   9        946.18        821.56        39.18 o                         
   9   5   9        291.61        280.00        24.20 o                         
 -54   0  10        694.13        796.21        35.72 o                         
 -52   0  10          5.96         17.28        23.05 o                         
 -50   0  10        719.63        754.73        54.16 o                         
 -48   0  10        972.87        957.53        62.22 o                         
 -46   0  10        388.77        394.07        42.63 o                         
 -44   0  10        547.68        457.45        51.85 o                         
 -42   0  10         52.64        122.14        44.94 o                         
 -40   0  10         59.47         21.89        21.89 o                         
 -38   0  10        306.94        288.07        36.87 o                         
 -36   0  10        566.44        542.72        42.63 o                         
 -34   0  10         74.25         50.70        24.20 o                         
 -32   0  10          5.92         14.98        21.89 o                         
 -30   0  10         14.05         19.59        23.05 o                         
 -28   0  10         10.72          8.07        25.35 o                         
 -26   0  10        159.07        176.30        38.02 o                         
 -24   0  10        274.98        236.21        42.63 o                         
 -22   0  10       2727.19       2967.07       130.21 o                         
 -20   0  10       5866.22       6119.66       172.84 o                         
 -18   0  10       3540.59       3425.67       117.53 o                         
 -16   0  10        224.97        190.12        29.96 o                         
 -14   0  10         67.46         94.49        29.96 o                         
 -12   0  10       2288.43       2176.62        71.44 o                         
 -10   0  10       2292.36       2324.11       103.70 o                         
  -8   0  10         28.02         34.57        42.63 o                         
  -6   0  10        756.28        782.39        51.85 o                         
  -2   0  10       3229.28       3013.16       215.47 o                         
   0   0  10        169.11        214.32        48.39 o                         
   2   0  10       1513.39       1447.24       118.68 o                         
   4   0  10        489.37        731.69        79.51 o                         
   6   0  10        144.14         79.51        58.77 o                         
   8   0  10         89.41         91.03        46.09 o                         
  10   0  10       1307.64       1132.67        54.16 o                         
  12   0  10        126.71        129.05        24.20 o                         
  14   0  10       3211.17       2964.77        78.35 o                         
  16   0  10         20.30         21.89        20.74 o                         
  18   0  10       8058.18       7256.94       202.80 o                         
  20   0  10       2322.86       2268.80        81.81 o                         
  22   0  10       5739.45       5525.09       160.16 o                         
  24   0  10       1611.85       1556.70        65.68 o                         
  26   0  10         72.26        250.04        64.53 o                         
  28   0  10        897.02        886.09        50.70 o                         
  30   0  10        334.22        375.64        38.02 o                         
  32   0  10          0.54         18.44        19.59 o                         
  34   0  10        288.86        263.87        27.65 o                         
  36   0  10         27.57         19.59        14.98 o                         
  38   0  10          3.73          3.46        12.67 o                         
  40   0  10        219.21        173.99        23.05 o                         
 -53   1  10        123.05        156.18        21.95 o                         
 -51   1  10        453.01        488.29        44.36 o                         
 -49   1  10        227.14        279.15        32.26 o                         
 -47   1  10        163.28        146.98        17.50 o                         
 -45   1  10        237.58        239.35        23.05 o                         
 -43   1  10       1016.92       1089.36        60.49 o                         
 -41   1  10        779.83        705.45        59.34 o                         
 -39   1  10         13.90         26.01        24.77 o                         
 -37   1  10        837.23        825.01        43.79 o                         
 -35   1  10        524.45        469.96        29.62 o                         
 -33   1  10        170.40        157.13        20.67 o                         
 -31   1  10          5.94         25.35        17.11 o                         
 -29   1  10       2691.28       2507.04        53.70 o                         
 -27   1  10       1768.73       1690.57       115.80 o                         
 -25   1  10         43.67         32.93        14.91 o                         
 -23   1  10        778.70        756.45        32.79 o                         
 -21   1  10        419.61        409.77        22.70 o                         
 -19   1  10       1589.21       1558.62        37.06 o                         
 -17   1  10        262.01        272.06       112.92 o                         
 -15   1  10       1027.04        903.00        36.09 o                         
 -13   1  10        485.01        462.90        38.02 o                         
 -11   1  10       2342.34       2588.57        79.05 o                         
  -9   1  10       3127.17       3093.05       151.52 o                         
  -7   1  10        100.12        194.60        54.73 o                         
  -5   1  10          3.80          5.76        28.52 o                         
  -3   1  10         68.25         94.88        28.48 o                         
  -1   1  10        177.50        209.31        38.02 o                         
   1   1  10       1111.66       1396.09        59.24 o                         
   3   1  10         40.23         81.10        22.23 o                         
   5   1  10       1319.08       1275.25        48.97 o                         
   7   1  10          8.15         29.96        22.47 o                         
   9   1  10        526.26        530.91        40.91 o                         
  11   1  10        460.07        443.41        24.60 o                         
  13   1  10        605.24        601.04        48.97 o                         
  15   1  10       3130.65       2689.90       120.99 o                         
  17   1  10         38.31         59.58        17.86 o                         
  19   1  10       1956.08       1763.14       145.76 o                         
  21   1  10         10.73         35.34        22.37 o                         
  23   1  10       1162.48       1080.69        40.66 o                         
  25   1  10       1071.63       1078.99        44.36 o                         
  27   1  10          4.77         18.95        15.75 o                         
  29   1  10        635.47        707.49        30.67 o                         
  31   1  10        204.37        220.83        22.64 o                         
  33   1  10         71.42         77.96        13.28 o                         
  35   1  10          8.39         61.21        36.30 o                         
  37   1  10         23.28         29.43         9.68 o                         
  39   1  10         49.51         24.50         9.34 o                         
 -50   2  10          5.96         20.08        22.42 o                         
 -48   2  10          9.62          7.93        13.78 o                         
 -46   2  10        244.64        235.51        50.70 o                         
 -44   2  10        321.76        303.99        36.30 o                         
 -42   2  10        244.67        286.79        24.28 o                         
 -40   2  10         81.58         77.77        15.06 o                         
 -38   2  10         21.36         44.43        16.57 o                         
 -36   2  10        273.63        203.58        40.91 o                         
 -34   2  10        292.15        331.01        28.81 o                         
 -32   2  10         20.28         97.72        39.18 o                         
 -30   2  10       1149.25       1106.69        74.90 o                         
 -28   2  10        834.71        820.85       182.06 o                         
 -26   2  10         34.30         39.43        29.38 o                         
 -24   2  10        190.64        212.77        24.52 o                         
 -22   2  10        207.28        251.50        22.77 o                         
 -20   2  10         39.94         49.07        12.99 o                         
 -18   2  10         19.07         23.52        11.30 o                         
 -16   2  10        740.67        757.68        72.02 o                         
 -14   2  10       3911.15       4313.55       159.59 o                         
 -12   2  10         48.45         64.85        11.90 o                         
 -10   2  10       1916.99       1965.67        69.71 o                         
  -8   2  10       2153.01       2035.03        64.53 o                         
  -6   2  10       2862.98       3058.68        66.09 o                         
  -4   2  10        362.66        537.23        73.17 o                         
  -2   2  10         18.23         40.63        40.91 o                         
   0   2  10        143.78        123.92        16.74 o                         
   2   2  10        932.78        909.34        30.42 o                         
   4   2  10       3181.45       3316.08        86.42 o                         
   6   2  10        112.66         98.43        47.24 o                         
   8   2  10        888.34        890.81        27.70 o                         
  10   2  10         72.92        112.77        17.11 o                         
  12   2  10       1136.04       1144.79        30.96 o                         
  14   2  10       1300.32       1207.54        32.18 o                         
  16   2  10        975.49        858.54        34.92 o                         
  18   2  10       1176.14       1144.20        54.16 o                         
  20   2  10        631.59        671.58        33.45 o                         
  22   2  10          7.55         14.02        16.33 o                         
  24   2  10        222.82        224.20        38.02 o                         
  26   2  10        158.17        180.15        24.43 o                         
  28   2  10         18.70         15.66        13.78 o                         
  30   2  10          0.77         13.73        13.83 o                         
  32   2  10        324.94        345.99        26.50 o                         
  34   2  10         20.98         16.38        10.64 o                         
  36   2  10        799.08        788.55        25.79 o                         
 -45   3  10         75.67         60.39        13.83 o                         
 -43   3  10        312.20        293.86        37.45 o                         
 -41   3  10        127.05         94.44        18.44 o                         
 -39   3  10         47.40         65.65        33.99 o                         
 -37   3  10        853.06        747.07        93.33 o                         
 -35   3  10        104.05        113.47        38.02 o                         
 -33   3  10         79.95         64.82        16.20 o                         
 -31   3  10        192.69        123.79        25.42 o                         
 -29   3  10         83.92         46.82        23.05 o                         
 -27   3  10        337.15        322.03        25.18 o                         
 -25   3  10        105.05         76.65        32.26 o                         
 -23   3  10        382.27        376.07        22.77 o                         
 -21   3  10         48.80         47.69        12.55 o                         
 -19   3  10        659.73        647.24        59.34 o                         
 -17   3  10        589.06        613.42        48.39 o                         
 -15   3  10         25.82         12.29        10.44 o                         
 -13   3  10        298.55        269.16        39.75 o                         
 -11   3  10         46.13         15.51        18.27 o                         
  -9   3  10        813.05        929.24        40.74 o                         
  -7   3  10         79.94         43.00        39.18 o                         
  -5   3  10        561.19        695.21        69.71 o                         
  -3   3  10       1329.41       1368.54        66.26 o                         
  -1   3  10        475.50        516.00        34.71 o                         
   1   3  10         32.54         30.06        20.16 o                         
   3   3  10         27.31        117.69       100.25 o                         
   5   3  10        343.76        325.48        20.37 o                         
   7   3  10         30.58         34.37        11.79 o                         
   9   3  10       1123.18       1094.61        28.92 o                         
  11   3  10       1204.39       1271.88        31.36 o                         
  13   3  10          0.75         11.70        12.96 o                         
  15   3  10         65.44         48.39        13.04 o                         
  17   3  10        171.70        137.81        35.14 o                         
  19   3  10        126.06        162.15        42.06 o                         
  21   3  10        302.11        403.15        27.08 o                         
  23   3  10        224.42        320.03        37.45 o                         
  25   3  10        126.86        179.63        32.84 o                         
  27   3  10         67.30         72.62        12.99 o                         
  29   3  10        253.30        287.92        23.62 o                         
  31   3  10         21.29         20.99        11.32 o                         
 -36   4  10          1.44         15.21        13.42 o                         
 -34   4  10          9.87          9.22        12.26 o                         
 -32   4  10         23.04         24.58        12.37 o                         
 -30   4  10         91.53         76.72        57.04 o                         
 -28   4  10         93.56         87.31        15.11 o                         
 -26   4  10         39.50         29.03        16.13 o                         
 -24   4  10       1120.67        840.41       163.62 o                         
 -22   4  10        134.79         96.14        27.08 o                         
 -20   4  10        128.00        116.34        17.12 o                         
 -18   4  10         14.78          9.66        11.00 o                         
 -16   4  10         78.94         82.55        13.88 o                         
 -14   4  10         22.26         40.92        16.13 o                         
 -12   4  10         41.86         38.28        23.62 o                         
 -10   4  10         33.76         26.70        37.95 o                         
  -8   4  10        853.38        885.36       112.92 o                         
  -6   4  10        692.99        666.73       150.95 o                         
  -4   4  10       1787.77       1775.36       245.43 o                         
  -2   4  10        711.55       1033.96        55.31 o                         
   0   4  10       2639.74       2608.18        56.73 o                         
   2   4  10         16.20         20.74        30.53 o                         
   4   4  10        473.07        466.43        47.24 o                         
   6   4  10        251.77        260.86        20.15 o                         
   8   4  10         11.36         11.98        11.50 o                         
  10   4  10          2.27         13.14        11.50 o                         
  12   4  10         21.81         34.86        11.86 o                         
  14   4  10        118.47        136.75        20.74 o                         
  16   4  10         19.05         41.43        17.86 o                         
  18   4  10         93.77        123.44        35.72 o                         
  20   4  10       1393.99       1490.56        46.09 o                         
  22   4  10         43.42         26.50        17.28 o                         
 -21   5  10         30.09         75.91        69.71 o                         
 -19   5  10         18.42         36.05        38.02 o                         
 -17   5  10        132.76        123.00        17.04 o                         
 -15   5  10         24.29         17.71        12.10 o                         
 -13   5  10        791.36        611.96        99.67 o                         
 -11   5  10        107.22        124.59        84.12 o                         
  -9   5  10         45.54        123.50        54.16 o                         
  -7   5  10        790.93        720.54       115.80 o                         
  -5   5  10        420.04        369.62        26.83 o                         
  -3   5  10        239.92        213.26        31.28 o                         
  -1   5  10        173.06        145.05        19.26 o                         
   1   5  10          0.76          0.00        12.67 o                         
   3   5  10        778.57        616.46        33.42 o                         
   5   5  10        110.50        103.70        21.89 o                         
   7   5  10        447.52        369.88        26.50 o                         
 -51   1  11          0.00          0.00        20.73 o                         
 -49   1  11         37.91         20.16        15.23 o                         
 -47   1  11          0.91          9.35        13.78 o                         
 -45   1  11        161.64        146.01        19.82 o                         
 -43   1  11        293.05        216.63        42.63 o                         
 -41   1  11          6.78         31.11        22.47 o                         
 -39   1  11        389.45        369.38        28.49 o                         
 -37   1  11        401.93        449.35        50.70 o                         
 -35   1  11        145.81        143.27        81.81 o                         
 -33   1  11         23.58         24.30        18.32 o                         
 -31   1  11         11.41         12.67        16.05 o                         
 -29   1  11       1770.35       1652.91        41.80 o                         
 -27   1  11       1377.86       1311.02       101.40 o                         
 -25   1  11         75.38         91.64        40.33 o                         
 -23   1  11        833.71        762.76        50.12 o                         
 -21   1  11        942.24       1004.28        35.72 o                         
 -19   1  11         18.18         54.44        26.50 o                         
 -17   1  11       1011.59       1045.07        57.61 o                         
 -15   1  11        121.65        130.42        21.30 o                         
 -13   1  11        257.08        284.25        30.53 o                         
 -11   1  11        695.58        632.85        41.80 o                         
  -9   1  11         10.82         12.56        36.25 o                         
  -7   1  11        208.40        187.55        21.64 o                         
  -5   1  11         31.52         27.59        18.67 o                         
  -3   1  11        631.37        718.22       134.81 o                         
  -1   1  11       1458.48       1528.64       113.50 o                         
   1   1  11         41.17         12.34        18.21 o                         
   3   1  11        376.82        389.97        47.82 o                         
   5   1  11       2111.49       2030.09        55.66 o                         
   7   1  11        771.92        748.64        31.12 o                         
   9   1  11         79.38         90.15        20.74 o                         
  11   1  11       3612.24       3449.27        68.38 o                         
  13   1  11        755.92        792.57        50.70 o                         
  15   1  11        411.75        374.60        25.42 o                         
  17   1  11        302.82        271.98        27.70 o                         
  19   1  11        188.68        171.67        37.45 o                         
  21   1  11       4025.34       4072.83        88.40 o                         
  23   1  11        304.15        272.54        47.82 o                         
  25   1  11          0.13         12.05        15.50 o                         
  27   1  11        152.90        151.50        21.74 o                         
  29   1  11         80.08        152.10        34.57 o                         
  31   1  11          0.45         25.07        14.98 o                         
  33   1  11         90.32         95.90        12.56 o                         
  35   1  11          4.89         25.22        23.62 o                         
  37   1  11         34.49         36.25        10.44 o                         
 -50   2  11         86.03         25.35        38.02 o                         
 -48   2  11          0.08         30.09        18.44 o                         
 -46   2  11         53.68         68.68        16.13 o                         
 -44   2  11          0.01          3.39        13.78 o                         
 -42   2  11         60.10         54.92        14.60 o                         
 -40   2  11         42.08         56.97        16.69 o                         
 -38   2  11        631.48        577.32        29.53 o                         
 -36   2  11        278.58        278.52        27.13 o                         
 -34   2  11          9.35         19.04        15.23 o                         
 -32   2  11        606.64        686.13        68.56 o                         
 -30   2  11         22.37         34.45        15.50 o                         
 -28   2  11        486.54        482.76        57.04 o                         
 -26   2  11         28.86         48.23        15.11 o                         
 -24   2  11        597.71        634.56        48.97 o                         
 -22   2  11        243.63        257.73        42.06 o                         
 -20   2  11        351.52        356.85        21.74 o                         
 -18   2  11        990.27       1018.96        58.77 o                         
 -16   2  11         30.22         46.73        11.30 o                         
 -14   2  11       2616.58       2524.86        99.09 o                         
 -12   2  11        252.57        271.69        44.36 o                         
 -10   2  11       1688.52       1722.01        97.37 o                         
  -8   2  11         87.73        201.23        54.73 o                         
  -6   2  11          0.59         28.91        24.77 o                         
  -4   2  11        250.58        289.49        29.30 o                         
  -2   2  11       1008.06        856.58       105.43 o                         
   0   2  11        119.17        164.57        36.30 o                         
   2   2  11        506.70        510.29        26.84 o                         
   4   2  11       2409.39       2499.53        53.99 o                         
   6   2  11       1013.32       1060.51        33.66 o                         
   8   2  11       2611.44       2775.55        57.84 o                         
  10   2  11         56.78         85.61        14.60 o                         
  12   2  11        650.30        602.43        26.40 o                         
  14   2  11       1478.18       1400.45        37.24 o                         
  16   2  11        784.63        825.67        53.58 o                         
  18   2  11          8.59          4.84        15.34 o                         
  20   2  11        237.71        320.46        41.48 o                         
  22   2  11          4.00         28.08        15.53 o                         
  24   2  11         67.62         46.19        15.13 o                         
  26   2  11       1007.92       1239.33        40.92 o                         
  28   2  11       1506.18       1607.51        47.82 o                         
  30   2  11         35.86         33.73        13.28 o                         
  32   2  11         24.93         20.74        10.44 o                         
  34   2  11        276.53        275.40        17.45 o                         
 -45   3  11        301.65        361.81        39.18 o                         
 -43   3  11         20.34         73.38        75.47 o                         
 -41   3  11        162.93        149.26        34.57 o                         
 -39   3  11        467.92        387.62        76.63 o                         
 -37   3  11        573.64        523.91        63.95 o                         
 -35   3  11         18.31         24.42        13.78 o                         
 -33   3  11        135.45        143.72        41.48 o                         
 -31   3  11        431.10        501.61        26.43 o                         
 -29   3  11        173.30        188.73        36.30 o                         
 -27   3  11        849.27        877.56       108.89 o                         
 -25   3  11          0.00         14.86        14.98 o                         
 -23   3  11          6.10         24.74        17.28 o                         
 -21   3  11         30.61         34.57        12.37 o                         
 -19   3  11         18.29         24.13        12.14 o                         
 -17   3  11        947.56        844.94        52.43 o                         
 -15   3  11         29.65         34.89        12.36 o                         
 -13   3  11       1121.99       1119.27        61.65 o                         
 -11   3  11       1244.29       1404.28       218.93 o                         
  -9   3  11        416.89        507.64        58.19 o                         
  -7   3  11       1344.48       1670.51       109.46 o                         
  -5   3  11        213.06        281.98        69.71 o                         
  -3   3  11        285.00        309.29       119.84 o                         
  -1   3  11          0.59         54.65        36.87 o                         
   1   3  11        500.32        482.68        46.09 o                         
   3   3  11        822.88        807.53        57.61 o                         
   5   3  11        300.00        337.23        29.38 o                         
   7   3  11       2330.06       2298.05        44.79 o                         
   9   3  11       1662.14       1660.81        35.82 o                         
  11   3  11        589.00        677.34        24.03 o                         
  13   3  11         15.58         20.16        12.22 o                         
  15   3  11         59.19        113.02        36.87 o                         
  17   3  11        103.57         96.01        36.30 o                         
  19   3  11        166.37        166.74        21.32 o                         
  21   3  11        372.48        427.53        25.36 o                         
  23   3  11         84.16         89.88        15.46 o                         
  25   3  11          1.90         10.86        12.67 o                         
  27   3  11         22.63         24.36        13.25 o                         
  29   3  11        391.94        356.68        20.20 o                         
 -36   4  11         13.11         33.29        24.20 o                         
 -34   4  11         14.78         20.61        13.25 o                         
 -32   4  11         19.46          8.83        13.25 o                         
 -30   4  11         53.82         46.09        20.74 o                         
 -28   4  11          9.52          7.02        11.43 o                         
 -26   4  11         90.45         94.16        40.33 o                         
 -24   4  11        892.16        773.30       153.83 o                         
 -22   4  11          9.27         17.68        11.74 o                         
 -20   4  11        589.33        532.77        55.31 o                         
 -18   4  11          3.95          1.81        10.00 o                         
 -16   4  11         26.10         20.16        10.93 o                         
 -14   4  11         25.92         33.35        10.85 o                         
 -12   4  11         20.40         34.65        15.11 o                         
 -10   4  11        113.10        118.42        31.21 o                         
  -8   4  11        330.54        219.43       118.68 o                         
  -6   4  11        492.01        490.85       116.38 o                         
  -4   4  11        219.12        241.15        57.04 o                         
  -2   4  11        738.60        756.48        29.14 o                         
   0   4  11         44.52         19.12        20.89 o                         
   2   4  11          3.62         19.13        16.71 o                         
   4   4  11         37.72         22.49        10.44 o                         
   6   4  11         13.48         21.12        12.14 o                         
   8   4  11         75.04         56.16        10.64 o                         
  10   4  11         55.96         53.75        11.30 o                         
  12   4  11         21.31         35.40        12.10 o                         
  14   4  11         39.88         15.90        13.25 o                         
  16   4  11        601.41        543.94        24.07 o                         
  18   4  11          0.00         26.53        35.72 o                         
  20   4  11        288.60        263.87        33.42 o                         
 -17   5  11         13.28         12.48        21.32 o                         
 -15   5  11        161.68        106.29        16.27 o                         
 -13   5  11         15.89         31.73        11.90 o                         
 -11   5  11        716.10        549.33       106.58 o                         
  -9   5  11         15.94         36.30        24.44 o                         
  -7   5  11         80.93         46.09        28.81 o                         
  -5   5  11         13.47          0.00        28.81 o                         
  -3   5  11          0.90          0.00        11.52 o                         
  -1   5  11         37.90         28.81        12.67 o                         
   1   5  11         12.73         23.05        12.67 o                         
 -52   0  12       1150.06       1328.56        49.55 o                         
 -50   0  12         18.89         59.92        24.20 o                         
 -48   0  12       1698.85       1745.68        85.27 o                         
 -46   0  12        987.29        956.38        61.07 o                         
 -44   0  12          2.27          0.00        24.20 o                         
 -42   0  12         23.84          0.00        25.35 o                         
 -40   0  12         67.35        146.34        34.57 o                         
 -38   0  12        369.76        478.19        47.24 o                         
 -36   0  12        392.32        433.25        47.24 o                         
 -34   0  12        357.30        440.16        46.09 o                         
 -32   0  12         78.80         99.09        26.50 o                         
 -30   0  12         10.86         14.98        25.35 o                         
 -28   0  12         20.45         31.11        26.50 o                         
 -26   0  12        158.31        246.58        51.85 o                         
 -24   0  12      13607.08      15008.20       562.30 o                         
 -22   0  12        924.81        942.55        48.39 o                         
 -20   0  12       4693.32       4806.08       139.42 o                         
 -18   0  12        498.05        442.47        35.72 o                         
 -16   0  12        602.60        666.01        47.24 o                         
 -14   0  12        243.65          0.00       114.07 o                         
 -12   0  12       1460.36       1378.10       116.38 o                         
 -10   0  12       2713.02       2734.32       202.80 o                         
  -8   0  12        205.34        241.97        54.16 o                         
  -6   0  12       7676.82       7463.20       515.06 o                         
  -4   0  12       1695.76       1694.98        89.88 o                         
  -2   0  12         62.05         23.05        39.18 o                         
   0   0  12       1388.57       1217.94        73.74 o                         
   2   0  12        612.55        540.41        48.39 o                         
   4   0  12       3824.47       3477.52       116.38 o                         
   6   0  12        145.35        165.93        42.63 o                         
   8   0  12       1204.54       1269.79        53.00 o                         
  10   0  12         24.22        152.10        59.92 o                         
  12   0  12       2388.05       2192.75        62.22 o                         
  14   0  12        488.58        524.28        34.57 o                         
  16   0  12       2108.91       2193.91        66.83 o                         
  18   0  12      12828.30      12521.62       276.54 o                         
  20   0  12        147.57        137.12        24.20 o                         
  22   0  12         11.28        164.77        59.92 o                         
  24   0  12        534.52        683.29        39.18 o                         
  26   0  12         30.01         59.92        18.44 o                         
  28   0  12        647.81        674.07        34.57 o                         
  30   0  12         69.79         99.09        20.74 o                         
  32   0  12        286.83        294.98        25.35 o                         
  34   0  12        584.36        622.22        27.65 o                         
  36   0  12         47.29         73.74        20.74 o                         
 -51   1  12          2.07         10.93        17.17 o                         
 -49   1  12          1.59         13.15        17.05 o                         
 -47   1  12         88.81         43.02        17.52 o                         
 -45   1  12        211.85        173.99        23.80 o                         
 -43   1  12          5.80          6.66        21.59 o                         
 -41   1  12        173.20        170.53        24.20 o                         
 -39   1  12        120.00        125.55        40.91 o                         
 -37   1  12         85.37         25.38        24.77 o                         
 -35   1  12         16.68         79.06       111.77 o                         
 -33   1  12        443.51        366.05        39.18 o                         
 -31   1  12       1023.96       1045.69        38.60 o                         
 -29   1  12         80.02         93.41        18.21 o                         
 -27   1  12         10.33         23.55        15.98 o                         
 -25   1  12        139.29        138.12        19.60 o                         
 -23   1  12         24.46         19.79        13.78 o                         
 -21   1  12        286.24        280.66        21.03 o                         
 -19   1  12        424.28        486.09        22.81 o                         
 -17   1  12       1743.93       1609.84        93.33 o                         
 -15   1  12         91.67        121.70        16.69 o                         
 -13   1  12       1319.60       1243.88        43.48 o                         
 -11   1  12       1380.92       1337.05        46.42 o                         
  -9   1  12         51.69         64.01        39.75 o                         
  -7   1  12        364.60        399.47        28.49 o                         
  -5   1  12        265.63        241.73        35.72 o                         
  -3   1  12        257.44        278.89        78.93 o                         
  -1   1  12        599.83        507.04        64.53 o                         
   1   1  12       1819.35       1729.73        50.24 o                         
   3   1  12         25.23         19.02        18.44 o                         
   5   1  12       1987.48       2094.38        62.80 o                         
   7   1  12        986.39        973.90        34.08 o                         
   9   1  12          6.46         20.74        39.18 o                         
  11   1  12       8434.21       8014.05       143.06 o                         
  13   1  12         11.73         41.61        16.13 o                         
  15   1  12         99.30        122.84        16.30 o                         
  17   1  12         79.27         50.04        27.08 o                         
  19   1  12         14.78         18.03        20.16 o                         
  21   1  12        332.85        350.11        38.02 o                         
  23   1  12         12.21         38.51        17.50 o                         
  25   1  12          0.62         20.18        14.66 o                         
  27   1  12         87.04         99.05        38.02 o                         
  29   1  12          0.85         16.68        13.50 o                         
  31   1  12          0.82          5.11        10.97 o                         
  33   1  12        135.71        171.43        17.70 o                         
  35   1  12         45.92         87.36        14.97 o                         
 -48   2  12        117.56         86.99        25.35 o                         
 -46   2  12         28.38         34.32        31.69 o                         
 -44   2  12        129.70        118.89        17.87 o                         
 -42   2  12        165.10        136.62        18.32 o                         
 -40   2  12         32.81         32.26        14.67 o                         
 -38   2  12          8.24          6.97        16.39 o                         
 -36   2  12        152.75        156.68        23.21 o                         
 -34   2  12        602.58        658.49        62.80 o                         
 -32   2  12       1056.72       1113.80        58.77 o                         
 -30   2  12          0.52         16.50        19.59 o                         
 -28   2  12        413.69        379.96        29.38 o                         
 -26   2  12        333.29        254.25        77.20 o                         
 -24   2  12         36.22         27.88        21.32 o                         
 -22   2  12        219.50        201.06        28.81 o                         
 -20   2  12        710.61        684.07        25.36 o                         
 -18   2  12         40.71         49.32        11.32 o                         
 -16   2  12        943.52       1039.86       112.92 o                         
 -14   2  12       2215.67       2078.17       183.79 o                         
 -12   2  12        596.04        611.38        27.07 o                         
 -10   2  12       1423.30       1521.82        91.60 o                         
  -8   2  12        515.09        601.93        56.46 o                         
  -6   2  12         15.95         20.22        31.99 o                         
  -4   2  12         20.79         47.38        30.16 o                         
  -2   2  12        241.16        220.81        29.33 o                         
   0   2  12         75.44        100.39        28.74 o                         
   2   2  12         72.32        107.70        63.95 o                         
   4   2  12        225.77        191.42       108.31 o                         
   6   2  12        171.35        188.50        35.14 o                         
   8   2  12       1262.89       1401.66        48.97 o                         
  10   2  12          1.02         23.57        12.45 o                         
  12   2  12        311.48        318.02        23.12 o                         
  14   2  12         26.79         36.74        14.40 o                         
  16   2  12         20.68         23.77        19.01 o                         
  18   2  12          0.02          6.94        15.75 o                         
  20   2  12         82.02        129.03        36.30 o                         
  22   2  12        124.88        132.70        22.47 o                         
  24   2  12         52.64         70.29        14.48 o                         
  26   2  12         96.80         83.02        32.84 o                         
  28   2  12        633.73        614.73        25.12 o                         
  30   2  12        191.66        226.14        17.62 o                         
  32   2  12          6.04          7.60         9.59 o                         
 -43   3  12          8.31         10.60        18.32 o                         
 -41   3  12         82.59         84.12        15.50 o                         
 -39   3  12        352.61        289.68        72.02 o                         
 -37   3  12         60.88         47.46        13.93 o                         
 -35   3  12         72.22         64.00        14.28 o                         
 -33   3  12         28.31         22.62        19.59 o                         
 -31   3  12         23.16         39.11        12.74 o                         
 -29   3  12         35.56         18.91        12.74 o                         
 -27   3  12         56.65         58.62        34.57 o                         
 -25   3  12        240.31        245.87        24.20 o                         
 -23   3  12        328.35        325.12        27.65 o                         
 -21   3  12         63.71         48.38        15.56 o                         
 -19   3  12       2586.74       2353.05       270.78 o                         
 -17   3  12        280.04        320.45        60.49 o                         
 -15   3  12        154.27        165.63        42.06 o                         
 -13   3  12       1355.84       1305.68       153.83 o                         
 -11   3  12        837.02        929.73       198.19 o                         
  -9   3  12          0.26         25.49        52.43 o                         
  -7   3  12       6896.69       7460.35       524.85 o                         
  -5   3  12         69.49         87.13        36.47 o                         
  -3   3  12          0.81          2.99        20.27 o                         
  -1   3  12         62.22         72.20        17.88 o                         
   1   3  12       2467.15       2477.58        53.26 o                         
   3   3  12         64.33         63.37        42.63 o                         
   5   3  12        221.29        214.29        20.67 o                         
   7   3  12         19.18         25.35        14.98 o                         
   9   3  12        414.49        369.16        24.20 o                         
  11   3  12        677.86        722.36        24.03 o                         
  13   3  12          9.34         27.02        11.79 o                         
  15   3  12         71.84         79.18        30.53 o                         
  17   3  12        437.02        469.80        36.87 o                         
  19   3  12        230.13        221.33        21.87 o                         
  21   3  12         17.55         19.28        14.98 o                         
  23   3  12        651.70        668.23        29.38 o                         
  25   3  12        453.01        442.40        20.89 o                         
  27   3  12          6.97          0.00        14.98 o                         
 -34   4  12          2.97          2.30        12.01 o                         
 -32   4  12         16.16         18.05        11.34 o                         
 -30   4  12         21.62          9.71        10.57 o                         
 -28   4  12        146.51         87.48        18.44 o                         
 -26   4  12         25.15         26.95        19.59 o                         
 -24   4  12          0.00         16.42        14.20 o                         
 -22   4  12        324.33        275.84        87.57 o                         
 -20   4  12        319.50        213.25        57.04 o                         
 -18   4  12          3.13         12.93        11.08 o                         
 -16   4  12         40.15         45.71        15.56 o                         
 -14   4  12          8.38         18.07        12.78 o                         
 -12   4  12          3.72          0.00        22.00 o                         
 -10   4  12        114.42         56.30        44.94 o                         
  -8   4  12        886.03        765.48       191.85 o                         
  -6   4  12          6.70         39.63        65.10 o                         
  -4   4  12        204.26        225.63        28.20 o                         
  -2   4  12        512.33        522.96        56.46 o                         
   0   4  12       3035.83       2816.07       170.53 o                         
   2   4  12         23.66         53.70        58.19 o                         
   4   4  12         54.51         52.27        13.25 o                         
   6   4  12          5.90         20.65        10.22 o                         
   8   4  12          0.67          3.97        10.44 o                         
  10   4  12         38.02         44.70        11.30 o                         
  12   4  12         10.73         45.03        61.07 o                         
  14   4  12        583.00        539.30        24.51 o                         
  16   4  12         39.79         23.01        14.40 o                         
 -51   1  13          0.18          0.00        17.45 o                         
 -49   1  13         47.53         45.89        23.62 o                         
 -47   1  13          4.27         21.30        17.39 o                         
 -45   1  13        126.96        242.03        81.81 o                         
 -43   1  13         45.33         40.15        15.75 o                         
 -41   1  13         17.08         28.92        17.05 o                         
 -39   1  13        132.17        158.58        22.37 o                         
 -37   1  13          0.01         18.69        16.69 o                         
 -35   1  13          2.94         17.37        16.69 o                         
 -33   1  13         72.54         49.21        17.87 o                         
 -31   1  13        539.43        519.67        39.18 o                         
 -29   1  13       3040.41       2921.76       195.31 o                         
 -27   1  13       1056.51       1076.45       124.44 o                         
 -25   1  13       1417.32       1480.40       166.50 o                         
 -23   1  13        338.35        343.10        27.08 o                         
 -21   1  13        354.69        360.23        58.77 o                         
 -19   1  13          0.92         14.12        14.60 o                         
 -17   1  13       3069.95       3071.26       193.58 o                         
 -15   1  13       1707.61       1640.88        77.78 o                         
 -13   1  13        374.61        375.73        30.05 o                         
 -11   1  13        462.47        507.88        31.26 o                         
  -9   1  13         98.35        120.48        47.24 o                         
  -7   1  13       1385.22       1290.28        63.95 o                         
  -5   1  13       1972.75       1852.40       101.98 o                         
  -3   1  13        358.51        328.99        40.33 o                         
  -1   1  13         18.95          9.12        17.30 o                         
   1   1  13         51.17         77.58        30.53 o                         
   3   1  13        120.50        110.90        39.18 o                         
   5   1  13         10.17         21.71        27.65 o                         
   7   1  13          4.74         26.56        24.20 o                         
   9   1  13         78.63         80.99        29.38 o                         
  11   1  13       3781.62       3482.72       100.25 o                         
  13   1  13       1064.12       1054.10        32.63 o                         
  15   1  13          9.32         34.51        14.66 o                         
  17   1  13        485.44        489.71        40.33 o                         
  19   1  13        714.47        803.67        33.63 o                         
  21   1  13         11.79         17.63        14.66 o                         
  23   1  13        220.94        197.70        21.89 o                         
  25   1  13         96.95        112.08        19.50 o                         
  27   1  13        120.76        104.47        29.96 o                         
  29   1  13        694.43        672.17        43.21 o                         
  31   1  13        249.49        321.38        35.14 o                         
 -48   2  13          1.30         21.08        25.13 o                         
 -46   2  13          0.01          6.52        14.24 o                         
 -44   2  13          5.08         11.52        13.85 o                         
 -42   2  13          0.61          0.00        17.45 o                         
 -40   2  13          0.18          8.64        14.67 o                         
 -38   2  13        201.62        187.17        23.12 o                         
 -36   2  13        847.61        786.49        71.44 o                         
 -34   2  13       1886.82       1828.70       141.15 o                         
 -32   2  13         35.63         55.60        17.50 o                         
 -30   2  13        118.58        112.68        17.17 o                         
 -28   2  13        322.41        339.20        65.68 o                         
 -26   2  13        439.43        471.64        81.23 o                         
 -24   2  13        399.62        337.72        67.41 o                         
 -22   2  13       2248.48       2176.01       228.15 o                         
 -20   2  13        643.13        551.32        24.29 o                         
 -18   2  13        715.10        753.72        56.46 o                         
 -16   2  13       3513.57       3229.53       304.20 o                         
 -14   2  13        176.13        164.60        47.24 o                         
 -12   2  13       1116.36       1046.64       122.14 o                         
 -10   2  13       1087.67       1239.39        76.63 o                         
  -8   2  13         84.76        146.09        48.39 o                         
  -6   2  13         16.90          9.14        35.27 o                         
  -4   2  13        157.99        174.05       103.13 o                         
  -2   2  13         24.66         31.31        21.04 o                         
   0   2  13       2023.02       2134.90       108.89 o                         
   2   2  13       2767.28       2971.18       137.12 o                         
   4   2  13         49.77         43.98        17.23 o                         
   6   2  13         14.09         25.23        15.34 o                         
   8   2  13       2861.25       2688.84        58.62 o                         
  10   2  13       1159.85       1072.09        46.67 o                         
  12   2  13         30.63         55.51        13.57 o                         
  14   2  13        150.08        125.91        16.23 o                         
  16   2  13        219.07        218.64        59.34 o                         
  18   2  13         85.54         82.03        14.91 o                         
  20   2  13        823.65        825.72        32.19 o                         
  22   2  13        321.55        348.00        23.87 o                         
  24   2  13        276.60        296.18        21.46 o                         
  26   2  13         93.23         70.56        16.14 o                         
  28   2  13        249.39        241.83        18.50 o                         
 -41   3  13         66.67         41.17        14.28 o                         
 -39   3  13          8.17         62.91        25.93 o                         
 -37   3  13          0.85         16.13        14.98 o                         
 -35   3  13          9.66         18.93        12.56 o                         
 -33   3  13         13.81         20.20        16.13 o                         
 -31   3  13          1.93          1.37        12.36 o                         
 -29   3  13        155.57        148.78        19.35 o                         
 -27   3  13        249.97        249.85        23.20 o                         
 -25   3  13          1.07          4.19        13.59 o                         
 -23   3  13        324.91        249.39        21.42 o                         
 -21   3  13          0.93         10.44        12.14 o                         
 -19   3  13        807.97        777.57        75.47 o                         
 -17   3  13        328.43        331.70        20.59 o                         
 -15   3  13        353.84        333.41        49.55 o                         
 -13   3  13          0.76          6.18        16.53 o                         
 -11   3  13        151.68        141.42        36.30 o                         
  -9   3  13          8.18         68.74        20.39 o                         
  -7   3  13        278.77        297.44        54.73 o                         
  -5   3  13         27.52         47.89        31.74 o                         
  -3   3  13        154.47        182.60        26.50 o                         
  -1   3  13         64.91         84.89        19.68 o                         
   1   3  13       2510.31       2520.68       129.63 o                         
   3   3  13        116.52        179.00        64.53 o                         
   5   3  13        222.15        252.63        22.47 o                         
   7   3  13        242.94        256.10        18.32 o                         
   9   3  13          6.64         10.62        11.32 o                         
  11   3  13        408.38        346.87        21.00 o                         
  13   3  13       1178.36       1138.94        31.56 o                         
  15   3  13        340.01        300.05        22.47 o                         
  17   3  13          0.69          0.00        13.43 o                         
  19   3  13         55.03         72.45        12.36 o                         
  21   3  13        464.69        487.73        21.74 o                         
  23   3  13         24.75         43.08        10.50 o                         
 -32   4  13        105.64         83.59        15.50 o                         
 -30   4  13          1.26         18.50        15.56 o                         
 -28   4  13        159.88        148.80        17.71 o                         
 -26   4  13        348.12        359.31        98.52 o                         
 -24   4  13        259.62        253.69        36.30 o                         
 -22   4  13        285.47        247.23        67.41 o                         
 -20   4  13         25.54         24.54        11.24 o                         
 -18   4  13        202.35        160.64        16.65 o                         
 -16   4  13         90.78        105.09        59.92 o                         
 -14   4  13          2.91         21.29        19.93 o                         
 -12   4  13         41.15         28.85        23.05 o                         
 -10   4  13         97.81         73.74        21.95 o                         
  -8   4  13        147.94         87.50        69.71 o                         
  -6   4  13        832.14        748.06       147.49 o                         
  -4   4  13          6.85        147.95        34.48 o                         
  -2   4  13        933.04        883.44        32.88 o                         
   0   4  13        408.27        392.44       143.46 o                         
   2   4  13          6.76          8.73        10.57 o                         
   4   4  13        132.70        131.90        27.08 o                         
   6   4  13        412.32        394.07        35.72 o                         
   8   4  13         63.64         48.39        10.64 o                         
  10   4  13         32.60         10.16        10.44 o                         
  12   4  13          6.34          8.62        11.30 o                         
  14   4  13         17.89         28.40        12.14 o                         
 -50   0  14         14.65          5.76        21.89 o                         
 -48   0  14         66.06         54.16        23.05 o                         
 -46   0  14         22.49         44.94        24.20 o                         
 -44   0  14        105.69         46.09        25.35 o                         
 -42   0  14        468.48        518.52        48.39 o                         
 -40   0  14        555.05        704.03        57.61 o                         
 -38   0  14        664.90        828.48        64.53 o                         
 -36   0  14        273.12        328.39        50.70 o                         
 -34   0  14       1839.69       1974.98        99.09 o                         
 -32   0  14        304.94        256.95        51.85 o                         
 -30   0  14        241.22        250.04        54.16 o                         
 -28   0  14        684.59        804.28        63.37 o                         
 -26   0  14        996.73       1087.73        72.59 o                         
 -24   0  14         13.40         35.72        24.20 o                         
 -22   0  14       2999.88       3411.85       108.31 o                         
 -20   0  14         12.41         28.81        20.74 o                         
 -18   0  14        429.34        394.07        36.87 o                         
 -16   0  14        121.40        201.65        78.35 o                         
 -14   0  14       1206.33       1198.35       115.23 o                         
 -12   0  14       2293.80       2609.87       200.49 o                         
 -10   0  14        850.43       1034.73       102.55 o                         
  -8   0  14        296.27        305.35        65.68 o                         
  -6   0  14       1973.03       2350.61       183.21 o                         
  -4   0  14       1662.63       1531.36       126.75 o                         
  -2   0  14        154.67        118.68        47.24 o                         
   0   0  14        633.26        603.78        56.46 o                         
   2   0  14        379.70        343.37        53.00 o                         
   4   0  14       3080.75       2743.53       110.62 o                         
   6   0  14        265.13        159.01        41.48 o                         
   8   0  14       2126.98       2068.31        82.96 o                         
  10   0  14       1957.37       2010.70        80.66 o                         
  12   0  14         78.59         95.64        26.50 o                         
  14   0  14       1020.34       1066.99        38.02 o                         
  16   0  14       7140.85       6676.20       153.25 o                         
  18   0  14         92.72         74.90        23.05 o                         
  20   0  14          3.26          5.76        18.44 o                         
  22   0  14        393.87        373.33        29.96 o                         
  24   0  14        525.56        503.54        31.11 o                         
  26   0  14        205.65        202.80        24.20 o                         
  30   0  14         66.09        132.51        41.48 o                         
 -49   1  14        147.91        119.39        24.84 o                         
 -47   1  14         58.39         69.09        17.43 o                         
 -45   1  14          0.20         14.31        16.83 o                         
 -43   1  14        164.66        166.06        39.18 o                         
 -41   1  14        127.58        128.05        20.90 o                         
 -39   1  14         46.79         48.26        17.39 o                         
 -37   1  14        757.64        851.33       118.11 o                         
 -35   1  14        601.41        708.79        34.60 o                         
 -33   1  14         59.34         56.68        19.59 o                         
 -31   1  14       1769.27       1639.67        57.61 o                         
 -29   1  14        761.01        796.72        99.09 o                         
 -27   1  14         32.02         51.55        29.96 o                         
 -25   1  14       1724.80       1742.64       175.14 o                         
 -23   1  14        395.83        339.89        56.46 o                         
 -21   1  14        389.79        405.25        25.58 o                         
 -19   1  14         73.95        103.83        16.57 o                         
 -17   1  14       3856.09       4072.88       127.33 o                         
 -15   1  14        159.27        183.83        55.31 o                         
 -13   1  14        566.03        547.13        32.19 o                         
 -11   1  14        757.64        725.58        59.34 o                         
  -9   1  14        611.69        569.39        33.50 o                         
  -7   1  14        487.23        502.38        35.38 o                         
  -5   1  14         32.79         27.12        22.47 o                         
  -3   1  14        122.03        107.94        40.33 o                         
  -1   1  14       1230.96       1120.01       139.42 o                         
   1   1  14       2391.01       2668.90        74.18 o                         
   3   1  14       1232.12       1233.86        38.09 o                         
   5   1  14        645.45        595.78        29.18 o                         
   7   1  14        876.20        806.47        57.61 o                         
   9   1  14          1.19         10.37        17.28 o                         
  11   1  14       1013.38        899.02        35.14 o                         
  13   1  14          7.18          3.46        13.83 o                         
  15   1  14         72.86         64.53        16.23 o                         
  17   1  14         56.25         71.57        16.59 o                         
  19   1  14        689.38        743.95        33.65 o                         
  21   1  14         67.17         96.43        24.20 o                         
  23   1  14       2685.83       2676.24        67.36 o                         
  25   1  14        258.87        314.33        22.81 o                         
  27   1  14          0.93         16.13        11.52 o                         
  29   1  14        272.55        293.11        20.23 o                         
 -46   2  14         26.28         68.65        76.63 o                         
 -44   2  14        313.62        286.16        29.96 o                         
 -42   2  14        259.44        230.50        23.21 o                         
 -40   2  14          0.03         24.17        14.60 o                         
 -38   2  14         94.06        124.99        67.98 o                         
 -36   2  14         25.06         32.20        23.62 o                         
 -34   2  14        303.82        354.24        52.43 o                         
 -32   2  14         63.91        133.24        21.14 o                         
 -30   2  14          7.77          5.38        18.55 o                         
 -28   2  14        100.94        114.82        17.68 o                         
 -26   2  14        133.10        127.05        24.77 o                         
 -24   2  14        166.54        146.88        18.69 o                         
 -22   2  14        105.65         88.22        15.56 o                         
 -20   2  14         68.09         52.29        13.83 o                         
 -18   2  14       1005.16        932.15       108.89 o                         
 -16   2  14        679.30        694.00        78.93 o                         
 -14   2  14        167.36        191.15        51.28 o                         
 -12   2  14        725.22        779.87        49.55 o                         
 -10   2  14       1567.10       1621.35       177.45 o                         
  -8   2  14         36.79        106.96        40.39 o                         
  -6   2  14       2287.95       2576.08        76.93 o                         
  -4   2  14       1252.26        964.07       184.94 o                         
  -2   2  14          1.67        130.37       134.81 o                         
   0   2  14       1466.78       1528.37        51.95 o                         
   2   2  14       3527.92       3539.43       133.09 o                         
   4   2  14        529.23        597.00        28.91 o                         
   6   2  14       2485.26       2521.26        78.93 o                         
   8   2  14        498.49        403.18        74.90 o                         
  10   2  14        444.13        447.87        23.25 o                         
  12   2  14        128.94        171.36        19.85 o                         
  14   2  14          4.29          6.41        11.90 o                         
  16   2  14         80.47        101.78        21.32 o                         
  18   2  14         85.29        112.14        18.44 o                         
  20   2  14          1.64          4.61        13.83 o                         
  22   2  14         17.95         29.18        11.69 o                         
  24   2  14        291.43        318.91        36.30 o                         
  26   2  14          2.28         12.50        13.25 o                         
 -41   3  14         24.67         18.67        15.56 o                         
 -39   3  14        193.72        186.23        59.34 o                         
 -37   3  14        136.99        179.73        54.16 o                         
 -35   3  14        111.27        144.69        18.82 o                         
 -33   3  14          5.22          8.21        12.36 o                         
 -31   3  14          9.75         17.86        12.36 o                         
 -29   3  14          9.60         16.49        12.73 o                         
 -27   3  14          0.26          3.46        12.74 o                         
 -25   3  14          8.95          6.22        13.50 o                         
 -23   3  14          2.39         17.66        20.16 o                         
 -21   3  14         94.11         62.90        14.28 o                         
 -19   3  14         51.88         51.46        14.98 o                         
 -17   3  14        126.42         98.19        15.98 o                         
 -15   3  14        290.00        392.44       143.46 o                         
 -13   3  14        163.30        236.08        51.28 o                         
 -11   3  14         44.97         92.68        21.89 o                         
  -9   3  14        792.18        888.06        34.57 o                         
  -7   3  14        305.05        389.56        53.58 o                         
  -5   3  14        905.01       1049.51        66.83 o                         
  -3   3  14         21.57         26.81        16.28 o                         
  -1   3  14          0.65          6.37        13.08 o                         
   1   3  14        406.62        438.19        45.51 o                         
   3   3  14          1.68          4.96        14.07 o                         
   5   3  14         39.48         29.06        10.98 o                         
   7   3  14         18.63         13.87        10.98 o                         
   9   3  14        292.58        296.84        21.95 o                         
  11   3  14        932.19        821.07        25.73 o                         
  13   3  14        368.58        350.02        21.89 o                         
  15   3  14        130.99        148.67        18.82 o                         
  17   3  14        462.72        419.76        32.84 o                         
  19   3  14       1084.26       1090.88        62.80 o                         
  21   3  14        202.70        218.40        20.37 o                         
 -30   4  14          5.89          3.46        11.34 o                         
 -28   4  14         10.80          6.09        11.23 o                         
 -26   4  14        196.96        166.76        43.21 o                         
 -24   4  14        158.22        132.11        17.80 o                         
 -22   4  14         35.72         27.33        10.70 o                         
 -20   4  14         29.98         11.52        11.52 o                         
 -18   4  14         53.23         54.16        13.83 o                         
 -16   4  14         61.80         65.56        24.20 o                         
 -14   4  14          0.09          6.04        14.70 o                         
 -12   4  14         42.64         64.01        20.20 o                         
 -10   4  14         55.43         15.26        21.58 o                         
  -8   4  14        161.04         83.37       111.19 o                         
  -6   4  14        145.16        153.87       159.01 o                         
  -4   4  14        677.29        689.77       209.14 o                         
  -2   4  14        916.64        682.88       212.02 o                         
   0   4  14        135.07        109.66        14.70 o                         
   2   4  14         29.38         50.14        13.25 o                         
   4   4  14         22.15         19.59        11.06 o                         
   6   4  14         52.40         76.16        32.84 o                         
   8   4  14          6.53         14.81        11.06 o                         
  10   4  14        190.48        207.13        34.57 o                         
 -49   1  15         12.48         13.83        20.74 o                         
 -47   1  15          8.20         17.06        17.62 o                         
 -45   1  15         10.02         18.63        17.62 o                         
 -43   1  15          1.21          0.67        16.83 o                         
 -41   1  15          0.88         21.37        23.62 o                         
 -39   1  15         47.16         41.01        17.87 o                         
 -37   1  15        190.45        217.17        26.74 o                         
 -35   1  15        790.77        654.49        91.60 o                         
 -33   1  15       1475.47       1597.93        53.99 o                         
 -31   1  15        106.09        156.15        28.51 o                         
 -29   1  15         80.72         39.64        19.13 o                         
 -27   1  15       3096.44       3095.16       331.28 o                         
 -25   1  15       1244.69       1251.50       130.78 o                         
 -23   1  15         83.62         72.16        15.42 o                         
 -21   1  15         30.61         45.19        16.13 o                         
 -19   1  15        275.96        295.47        24.03 o                         
 -17   1  15        266.56        269.72        25.73 o                         
 -15   1  15        150.04        196.61        26.68 o                         
 -13   1  15          2.61         31.92        20.71 o                         
 -11   1  15       1710.57       1762.07        55.18 o                         
  -9   1  15        355.05        384.11        31.00 o                         
  -7   1  15        618.02        608.00       224.11 o                         
  -5   1  15       2890.10       3400.34      1404.03 o                         
  -3   1  15       1360.95       1575.09       619.92 o                         
  -1   1  15          4.34         30.85        31.26 o                         
   1   1  15        936.25        892.19        46.67 o                         
   3   1  15        265.65        230.67        25.93 o                         
   5   1  15        166.04        151.30        19.86 o                         
   7   1  15        111.32        105.06        84.12 o                         
   9   1  15        369.84        407.99        35.14 o                         
  11   1  15        118.69        122.93        18.12 o                         
  13   1  15        619.49        580.09        26.56 o                         
  15   1  15         19.47         33.99        14.06 o                         
  17   1  15        196.37        174.72        24.43 o                         
  19   1  15        148.50        137.45        23.38 o                         
  21   1  15       1086.96       1071.31        35.57 o                         
  23   1  15        149.42        144.63        21.28 o                         
  25   1  15          1.35          0.00        11.50 o                         
  27   1  15          3.72          9.22        11.52 o                         
 -44   2  15        125.53        166.59        33.42 o                         
 -42   2  15         69.10         48.61        17.05 o                         
 -40   2  15         81.04         99.01        23.05 o                         
 -38   2  15         48.88         42.91        24.77 o                         
 -36   2  15         31.33         54.06        14.93 o                         
 -34   2  15          7.39         11.04        14.60 o                         
 -32   2  15         67.89         87.13        16.57 o                         
 -30   2  15          2.82          8.51        14.60 o                         
 -28   2  15        379.03        328.32        29.96 o                         
 -26   2  15       1748.55       1801.59       242.55 o                         
 -24   2  15        473.26        590.63        66.83 o                         
 -22   2  15        175.25        137.76        18.67 o                         
 -20   2  15        609.80        562.18        72.59 o                         
 -18   2  15         47.01         41.48        13.22 o                         
 -16   2  15        193.92        194.26        20.37 o                         
 -14   2  15        672.68        672.38        34.45 o                         
 -12   2  15       2951.17       3129.20       356.62 o                         
 -10   2  15          8.15        209.70        45.16 o                         
  -8   2  15        424.73        415.52        71.44 o                         
  -6   2  15         90.26         63.27        40.66 o                         
  -4   2  15        296.55        335.15       205.68 o                         
  -2   2  15        371.39        398.01        68.56 o                         
   0   2  15         88.21        151.09        99.09 o                         
   2   2  15        554.08        527.31        27.87 o                         
   4   2  15       1149.64       1136.86        35.51 o                         
   6   2  15        178.27        254.40        23.60 o                         
   8   2  15        329.08        314.44        54.73 o                         
  10   2  15        109.18         76.14        13.43 o                         
  12   2  15        308.41        267.05        20.20 o                         
  14   2  15        197.38        220.85        19.93 o                         
  16   2  15         11.39          0.67        12.14 o                         
  18   2  15        168.04        124.59        20.74 o                         
  20   2  15         70.18         64.88        32.26 o                         
  22   2  15         10.58         17.64         9.77 o                         
  24   2  15        996.18       1094.74        30.68 o                         
 -39   3  15        347.53        401.63        42.06 o                         
 -37   3  15         11.55         14.75        15.53 o                         
 -35   3  15          0.00          9.46        12.99 o                         
 -33   3  15         36.78         42.46        12.99 o                         
 -31   3  15         23.70         12.31        12.73 o                         
 -29   3  15          0.27          4.35        12.14 o                         
 -27   3  15         11.55          3.86        13.57 o                         
 -25   3  15         10.84         15.25        15.56 o                         
 -23   3  15         56.03         73.11        32.26 o                         
 -21   3  15        303.48        249.19        21.89 o                         
 -19   3  15         39.63         31.98        11.86 o                         
 -17   3  15         15.84         39.33        11.50 o                         
 -15   3  15        373.33        329.13        33.99 o                         
 -13   3  15        380.93        361.84       141.15 o                         
 -11   3  15        660.56        700.97       161.89 o                         
  -9   3  15        773.49        901.49        70.86 o                         
  -7   3  15       2173.81       2314.37       143.46 o                         
  -5   3  15       1188.05       1211.09       148.64 o                         
  -3   3  15        428.89        374.39        48.97 o                         
  -1   3  15         57.82         76.22        24.77 o                         
   1   3  15         72.54         91.58        18.12 o                         
   3   3  15         17.06         24.75        11.79 o                         
   5   3  15          0.42          0.00        10.98 o                         
   7   3  15         37.83         42.71        12.14 o                         
   9   3  15          3.43          6.52        11.79 o                         
  11   3  15         19.35         23.24        11.79 o                         
  13   3  15          2.29         12.67        12.67 o                         
  15   3  15         84.51         81.42        15.13 o                         
  17   3  15        386.02        358.36        22.00 o                         
 -26   4  15        782.19        649.01       103.70 o                         
 -24   4  15          5.25          4.61        11.23 o                         
 -22   4  15        129.74         93.56        14.66 o                         
 -20   4  15          9.26          7.20        11.60 o                         
 -18   4  15        290.18        225.84        20.74 o                         
 -16   4  15        565.53        463.21        24.20 o                         
 -14   4  15         96.60        109.38        59.34 o                         
 -12   4  15         48.83         15.88        25.66 o                         
 -10   4  15        216.42        256.07       127.32 o                         
  -8   4  15        267.79        185.89        98.52 o                         
  -6   4  15         93.96        101.13       104.28 o                         
  -4   4  15         57.83         59.89        51.28 o                         
  -2   4  15         84.05         81.91        18.08 o                         
   0   4  15        143.63        143.37        17.43 o                         
   2   4  15         17.59         10.66         9.38 o                         
   4   4  15        106.84         92.97        26.50 o                         
 -48   0  16        145.41        217.78        38.02 o                         
 -46   0  16        113.28        162.47        35.72 o                         
 -44   0  16       1573.34       1757.20        81.81 o                         
 -42   0  16       1325.72       1244.44        66.83 o                         
 -40   0  16        313.98        319.18        43.79 o                         
 -38   0  16       1240.62       1302.06        73.74 o                         
 -36   0  16       3212.02       3335.80       142.88 o                         
 -34   0  16        964.34       1056.62        67.98 o                         
 -32   0  16         24.96          0.00        26.50 o                         
 -30   0  16        280.10        356.05        49.55 o                         
 -28   0  16         87.29        126.75        44.94 o                         
 -26   0  16        293.23        334.16        48.39 o                         
 -24   0  16       6386.66       7206.24       206.25 o                         
 -22   0  16          1.65         32.26        23.05 o                         
 -20   0  16        426.49        483.95        40.33 o                         
 -18   0  16         14.06          0.00        32.26 o                         
 -16   0  16       1572.39       1765.26       101.40 o                         
 -14   0  16       4118.73       5027.32       362.96 o                         
 -12   0  16       4173.57       4990.44       360.66 o                         
 -10   0  16       1463.46       1789.46       154.40 o                         
  -8   0  16         74.31          8.07        64.53 o                         
  -6   0  16        153.73         96.79        49.55 o                         
  -4   0  16       6406.55       5702.54       405.60 o                         
  -2   0  16       2155.82       1791.77       147.49 o                         
   0   0  16       1541.22       1659.26       147.49 o                         
   2   0  16         55.48         96.79        43.79 o                         
   4   0  16        488.28        432.10        51.85 o                         
   6   0  16       1767.68       1494.48        88.72 o                         
   8   0  16       1192.55        936.79        67.98 o                         
  10   0  16        266.03        215.47        35.72 o                         
  12   0  16         41.40         13.83        19.59 o                         
  14   0  16       1207.26       1153.41        43.79 o                         
  16   0  16        563.94        398.68        39.18 o                         
  18   0  16        136.42        185.51        36.87 o                         
  20   0  16        940.22        867.65        46.09 o                         
  22   0  16        604.30        750.12        57.61 o                         
 -47   1  16          7.34          0.00        19.59 o                         
 -45   1  16        211.90        181.88        24.60 o                         
 -43   1  16        218.10        227.23        34.57 o                         
 -41   1  16         81.93        122.98        34.57 o                         
 -39   1  16        112.58        150.27        25.22 o                         
 -37   1  16         45.29        126.53        28.98 o                         
 -35   1  16          1.05          6.91        23.05 o                         
 -33   1  16         21.85          2.90        19.60 o                         
 -31   1  16         12.47          5.17        18.97 o                         
 -29   1  16        147.00        101.27        63.95 o                         
 -27   1  16         99.49         73.74        19.55 o                         
 -25   1  16         15.30         20.19        21.32 o                         
 -23   1  16         73.27         60.82        82.39 o                         
 -21   1  16        346.47        370.24        28.10 o                         
 -19   1  16         12.23         27.29        15.23 o                         
 -17   1  16       2683.68       2074.55      1321.64 o                         
 -15   1  16        156.47        221.47        52.43 o                         
 -13   1  16         31.92         55.31        43.21 o                         
 -11   1  16        720.41        746.01        36.82 o                         
  -9   1  16         67.27         52.59        20.01 o                         
  -7   1  16        636.97        616.64        44.94 o                         
  -5   1  16        245.69        233.17        28.48 o                         
  -3   1  16        102.03         83.84        19.82 o                         
  -1   1  16          9.61         12.84        18.67 o                         
   1   1  16         14.49         40.95        19.13 o                         
   3   1  16         46.27         71.45        19.24 o                         
   5   1  16        687.29        580.30        28.27 o                         
   7   1  16       1371.00       1266.05       178.02 o                         
   9   1  16        279.14        289.18        65.10 o                         
  11   1  16         17.84         26.62        13.93 o                         
  13   1  16       1192.47       1124.98        34.02 o                         
  15   1  16        198.85        189.33        39.18 o                         
  17   1  16         76.46        114.20        30.53 o                         
  19   1  16         10.68         12.21        13.42 o                         
  21   1  16          6.97         14.23        12.74 o                         
  23   1  16        250.32        260.27        24.20 o                         
 -42   2  16         83.57        109.37        31.55 o                         
 -40   2  16         14.53         19.78        18.65 o                         
 -38   2  16          0.02         14.01        17.68 o                         
 -36   2  16        159.29         95.53        28.81 o                         
 -34   2  16        226.22        196.44        24.40 o                         
 -32   2  16        226.17        269.88        25.73 o                         
 -30   2  16         68.80         54.95        75.47 o                         
 -28   2  16         49.29         31.17        15.23 o                         
 -26   2  16         43.88         44.60        16.57 o                         
 -24   2  16         38.49        206.10        40.64 o                         
 -22   2  16        141.63        190.03        42.63 o                         
 -20   2  16         15.48         14.23        13.78 o                         
 -18   2  16         38.10         52.33        13.78 o                         
 -16   2  16        161.95        208.61        19.95 o                         
 -14   2  16        511.49        582.04        48.97 o                         
 -12   2  16        173.44        255.20       106.01 o                         
 -10   2  16         52.52        173.76        41.48 o                         
  -8   2  16         87.96         55.02        35.10 o                         
  -6   2  16         17.66         32.16        32.63 o                         
  -4   2  16        145.19        137.54        44.94 o                         
  -2   2  16          4.30         10.05        24.58 o                         
   0   2  16        269.69        314.21        74.32 o                         
   2   2  16        252.96        273.98        89.88 o                         
   4   2  16        275.55        252.35        22.46 o                         
   6   2  16         69.44         63.53        38.02 o                         
   8   2  16        205.04        167.48        19.60 o                         
  10   2  16         41.45         55.87        24.20 o                         
  12   2  16        221.24        193.39        25.93 o                         
  14   2  16        201.59        182.34        21.32 o                         
  16   2  16          0.02          5.93        11.06 o                         
  18   2  16        158.36        177.43        17.90 o                         
  20   2  16        238.55        269.10        18.12 o                         
 -35   3  16        506.05        482.90        34.05 o                         
 -33   3  16        207.90        200.80        20.76 o                         
 -31   3  16         31.20         80.04        73.17 o                         
 -29   3  16         79.61         70.61        40.33 o                         
 -27   3  16         29.58         34.01        21.32 o                         
 -25   3  16          4.82         17.22        13.17 o                         
 -23   3  16          2.51         22.62        17.86 o                         
 -21   3  16        870.69        778.36       108.89 o                         
 -19   3  16        722.70        702.36       109.46 o                         
 -17   3  16         17.44         35.03        20.74 o                         
 -15   3  16          5.19         18.30        31.99 o                         
 -13   3  16         34.61          8.08        29.07 o                         
 -11   3  16         17.08         37.83        35.72 o                         
  -9   3  16       1004.51        984.34        45.71 o                         
  -7   3  16        174.81        237.92        34.57 o                         
  -5   3  16        214.64        221.68        22.33 o                         
  -3   3  16         22.54         18.75        13.08 o                         
  -1   3  16       1129.44       1074.80        53.58 o                         
   1   3  16         20.32         28.18        13.17 o                         
   3   3  16        296.39        297.09        19.85 o                         
   5   3  16        340.47        315.18        20.67 o                         
   7   3  16         11.28         10.82        11.32 o                         
   9   3  16        125.10        129.81        39.18 o                         
  11   3  16          1.04          0.00        17.28 o                         
  13   3  16         72.17         61.75        12.45 o                         
 -20   4  16        121.02        123.41        17.87 o                         
 -18   4  16        130.68        124.78        42.63 o                         
 -16   4  16          1.53          1.15        12.67 o                         
 -14   4  16          7.24          0.00        31.11 o                         
 -12   4  16          3.03         13.83        29.96 o                         
 -10   4  16          0.08          4.61        28.81 o                         
  -8   4  16         40.49        106.01        28.81 o                         
  -6   4  16         65.65         88.72        31.11 o                         
  -4   4  16        152.84         80.66        28.81 o                         
  -2   4  16         19.17          2.30        11.52 o                         
 -45   1  17        248.88        274.24        33.42 o                         
 -43   1  17          1.26          0.00        18.44 o                         
 -41   1  17        148.95        152.08        28.23 o                         
 -39   1  17         22.22          0.00        17.94 o                         
 -37   1  17        303.97        362.00        43.79 o                         
 -35   1  17         16.47         15.89        20.74 o                         
 -33   1  17        429.62        426.94       168.23 o                         
 -31   1  17        206.32        176.98       122.14 o                         
 -29   1  17        495.68        380.55       265.60 o                         
 -27   1  17         97.73        112.23        27.68 o                         
 -25   1  17         44.08         98.12       115.23 o                         
 -23   1  17         62.39         66.02        40.33 o                         
 -21   1  17        257.10        229.01        92.18 o                         
 -19   1  17       3329.36       2977.95      1830.37 o                         
 -17   1  17        174.52        229.62        44.94 o                         
 -15   1  17        395.75        449.78        44.94 o                         
 -13   1  17        152.35        118.83        26.80 o                         
 -11   1  17        216.31        231.75        30.67 o                         
  -9   1  17       1223.63       1189.72        44.57 o                         
  -7   1  17        464.82        414.30        30.98 o                         
  -5   1  17       1112.75       1042.53        40.96 o                         
  -3   1  17       3285.58       3314.52       127.32 o                         
  -1   1  17       1628.52       1589.13        56.10 o                         
   1   1  17        295.63        297.01        29.96 o                         
   3   1  17        352.61        337.59        36.87 o                         
   5   1  17          2.44         47.11        55.31 o                         
   7   1  17         39.12         36.30        15.30 o                         
   9   1  17        476.69        386.40        39.18 o                         
  11   1  17         84.12         77.16        14.28 o                         
  13   1  17        208.92        176.64        18.33 o                         
  15   1  17        117.71        136.60        18.74 o                         
  17   1  17          4.42         59.06        69.71 o                         
  19   1  17          0.87          8.24        14.20 o                         
  21   1  17          7.65         17.28        38.02 o                         
 -38   2  17          4.36        280.00        80.66 o                         
 -36   2  17        211.39        257.61        31.72 o                         
 -34   2  17          0.65          0.00        31.11 o                         
 -32   2  17          5.51         20.49        16.20 o                         
 -30   2  17         94.00         97.94        28.81 o                         
 -28   2  17         74.13         39.98        16.05 o                         
 -26   2  17        621.18        687.49        63.37 o                         
 -24   2  17        138.59        147.19        22.00 o                         
 -22   2  17        455.05        450.10        70.86 o                         
 -20   2  17        655.44        633.96        72.02 o                         
 -18   2  17        175.55        173.30        21.30 o                         
 -16   2  17         32.97         49.86        15.53 o                         
 -14   2  17       2157.86       2127.67        89.30 o                         
 -12   2  17       2468.79       2716.08       111.53 o                         
 -10   2  17        782.78       1005.13       140.00 o                         
  -8   2  17          5.36         37.56        42.69 o                         
  -6   2  17          1.69         11.65        29.07 o                         
  -4   2  17         13.77         55.06        62.80 o                         
  -2   2  17         55.08         48.53        23.62 o                         
   0   2  17         17.58         27.16        20.16 o                         
   2   2  17        409.89        363.39        51.85 o                         
   4   2  17        998.49       1013.12        41.48 o                         
   6   2  17          9.90          8.04        16.92 o                         
   8   2  17         20.76          6.29        13.43 o                         
  10   2  17        129.19        129.05        18.12 o                         
  12   2  17         65.47         79.31        17.45 o                         
  14   2  17          0.38          0.00        18.44 o                         
  16   2  17         69.53        125.00        21.58 o                         
 -33   3  17         97.47         57.61        20.41 o                         
 -31   3  17         41.42         75.75        63.37 o                         
 -29   3  17         27.83         31.79        13.78 o                         
 -27   3  17        102.26         75.63        16.74 o                         
 -25   3  17         24.83         12.49        13.83 o                         
 -23   3  17          1.82         17.60        13.61 o                         
 -21   3  17       1182.92       1201.51       102.55 o                         
 -19   3  17        180.64        173.44        39.75 o                         
 -17   3  17         62.94         94.53        23.62 o                         
 -15   3  17         57.46         36.20        11.69 o                         
 -13   3  17        493.66        514.63        37.45 o                         
 -11   3  17        247.01        311.48        33.75 o                         
  -9   3  17        414.40        357.77        23.20 o                         
  -7   3  17          1.84         31.24        40.91 o                         
  -5   3  17         46.50         35.79        15.56 o                         
  -3   3  17          2.33         31.97        34.57 o                         
  -1   3  17         79.80         60.78        13.04 o                         
   1   3  17        331.86        292.04        18.44 o                         
   3   3  17        108.46        127.27        16.59 o                         
   5   3  17          1.34          1.33        10.22 o                         
   7   3  17         90.21        115.89        18.52 o                         
   9   3  17         78.78         85.76        19.01 o                         
 -44   0  18        306.94        462.06        41.48 o                         
 -42   0  18         17.06         40.33        21.89 o                         
 -40   0  18        618.31        609.55        46.09 o                         
 -38   0  18        685.24        608.39        47.24 o                         
 -36   0  18          9.39          8.07        23.05 o                         
 -34   0  18          1.20         44.94        21.89 o                         
 -32   0  18         65.00         21.89        24.20 o                         
 -30   0  18          6.82         20.74        24.20 o                         
 -28   0  18        246.52        326.09        43.79 o                         
 -26   0  18         40.02         56.46        25.35 o                         
 -24   0  18         90.30         34.57        21.89 o                         
 -22   0  18         99.20         58.77        23.05 o                         
 -20   0  18       1244.88       1403.45        67.98 o                         
 -18   0  18       2801.80       3033.90       114.07 o                         
 -16   0  18         19.80         10.37        54.16 o                         
 -14   0  18       1273.60       1524.44        91.03 o                         
 -12   0  18       2308.73       2602.96       131.36 o                         
 -10   0  18       1016.96       1062.38       116.38 o                         
  -8   0  18         58.95          8.07        70.29 o                         
  -6   0  18       1050.51        951.77        96.79 o                         
  -4   0  18        112.11         95.64        41.48 o                         
  -2   0  18         38.35         44.94        53.00 o                         
   0   0  18         23.97          0.00        69.14 o                         
   2   0  18         12.29          9.22        70.29 o                         
   4   0  18          3.67         57.61        73.74 o                         
   6   0  18        170.78         99.09        86.42 o                         
   8   0  18        280.75        141.73        47.24 o                         
  10   0  18         86.87        231.60        59.92 o                         
  12   0  18        223.75        448.23        85.27 o                         
 -43   1  18         12.17         42.63        18.44 o                         
 -41   1  18         20.62          0.00        17.28 o                         
 -39   1  18          1.73          6.91        19.59 o                         
 -37   1  18         31.52         53.00        21.89 o                         
 -35   1  18         44.71         48.39        20.74 o                         
 -33   1  18        113.18         94.53        31.11 o                         
 -31   1  18         38.69         38.45        18.82 o                         
 -29   1  18        116.11         70.54        42.06 o                         
 -27   1  18        817.31        641.05       383.13 o                         
 -25   1  18       1396.97       1193.48       754.15 o                         
 -23   1  18        444.83        411.35        33.05 o                         
 -21   1  18          0.05         21.16        27.65 o                         
 -19   1  18       2083.65       2065.07        75.47 o                         
 -17   1  18        107.80        172.28        94.49 o                         
 -15   1  18         39.58        109.70        50.70 o                         
 -13   1  18         61.10         34.42        27.37 o                         
 -11   1  18        435.90        473.65        41.73 o                         
  -9   1  18        214.11        204.94        67.41 o                         
  -7   1  18        146.98        176.08        50.12 o                         
  -5   1  18         10.14         13.83        22.33 o                         
  -3   1  18        296.59        307.20        58.19 o                         
  -1   1  18        310.95        284.01        35.43 o                         
   1   1  18        260.01        245.79        43.79 o                         
   3   1  18         60.83         45.74        35.14 o                         
   5   1  18        164.54        142.01        58.19 o                         
   7   1  18         68.90         40.13        21.89 o                         
   9   1  18         15.33         26.24        18.97 o                         
  11   1  18          1.64         27.80        23.05 o                         
  13   1  18        374.94        333.00        51.85 o                         
  15   1  18        143.87        153.25        33.42 o                         
 -38   2  18         63.98         67.98        21.89 o                         
 -36   2  18        342.08        403.29        38.02 o                         
 -34   2  18        208.30        296.13        34.57 o                         
 -32   2  18        104.20        114.24        25.19 o                         
 -30   2  18       1142.84       1206.39       131.93 o                         
 -28   2  18        493.50        550.82        52.43 o                         
 -26   2  18          0.54          5.42        16.05 o                         
 -24   2  18         62.61         74.73        19.85 o                         
 -22   2  18          1.13         23.55        36.87 o                         
 -20   2  18        158.26        117.27        35.14 o                         
 -18   2  18        258.40        286.85        48.39 o                         
 -16   2  18        703.25        719.97       133.66 o                         
 -14   2  18        508.28        601.45        86.42 o                         
 -12   2  18          1.37         52.78        49.55 o                         
 -10   2  18        416.15        502.69        67.98 o                         
  -8   2  18        289.80        330.99        78.93 o                         
  -6   2  18         52.64         16.95        35.10 o                         
  -4   2  18         57.45         52.79        42.06 o                         
  -2   2  18          0.12         18.93        15.11 o                         
   0   2  18        316.40        323.50        25.13 o                         
   2   2  18        295.41        307.98        55.31 o                         
   4   2  18        587.53        575.91        48.97 o                         
   6   2  18        848.02        821.81        65.10 o                         
   8   2  18         16.13         33.42        14.98 o                         
  10   2  18         19.97         51.40        48.97 o                         
  12   2  18        119.58        184.35        24.03 o                         
 -29   3  18         19.93         32.01        21.89 o                         
 -27   3  18         70.63         88.12        22.47 o                         
 -25   3  18        318.90        356.95        63.95 o                         
 -23   3  18        115.70        137.95        37.45 o                         
 -21   3  18        328.90        329.22        27.08 o                         
 -19   3  18        124.59        153.69        31.11 o                         
 -17   3  18         12.96         12.67        11.50 o                         
 -15   3  18         47.32         33.21        14.40 o                         
 -13   3  18         87.70        122.91        19.11 o                         
 -11   3  18         22.57         12.65        11.90 o                         
  -9   3  18         63.06        154.90        43.79 o                         
  -7   3  18        685.93        687.68        25.79 o                         
  -5   3  18         65.21        107.91        24.89 o                         
  -3   3  18         39.74         27.76        11.03 o                         
  -1   3  18          1.07          4.03         8.96 o                         
   1   3  18         17.93         33.80        10.80 o                         
   3   3  18          5.42         15.11        10.80 o                         
 -39   1  19        286.27        307.65        34.57 o                         
 -37   1  19          4.95         11.52        20.74 o                         
 -35   1  19         16.76         39.18        18.44 o                         
 -33   1  19        137.15        104.86        32.26 o                         
 -31   1  19        658.65        625.68        43.79 o                         
 -29   1  19         76.41         62.22        21.89 o                         
 -27   1  19         60.69         73.74        23.05 o                         
 -25   1  19         38.02         41.48        21.89 o                         
 -23   1  19        242.09        224.88        30.52 o                         
 -21   1  19        351.31        398.92        55.88 o                         
 -19   1  19        236.22        209.31        26.83 o                         
 -17   1  19         51.46         45.42        17.92 o                         
 -15   1  19         15.29         15.41        17.79 o                         
 -13   1  19         24.29        123.42        37.73 o                         
 -11   1  19       1291.29       1320.43        67.41 o                         
  -9   1  19        587.80        634.26        47.04 o                         
  -7   1  19          1.29          8.59        23.87 o                         
  -5   1  19         14.35         27.51        25.36 o                         
  -3   1  19          0.91         43.13        26.17 o                         
  -1   1  19        396.63        435.60        54.16 o                         
   1   1  19          6.24          5.72        28.28 o                         
   3   1  19         12.51         40.47        30.53 o                         
   5   1  19         10.80         44.86        32.05 o                         
   7   1  19        153.07        260.77        92.76 o                         
 -34   2  19         95.92        115.23        33.42 o                         
 -32   2  19         58.99        120.99        29.96 o                         
 -30   2  19         43.26         41.48        19.59 o                         
 -28   2  19        209.91        237.37        35.72 o                         
 -26   2  19        321.30        282.37        29.82 o                         
 -24   2  19        256.61        298.86        35.72 o                         
 -22   2  19          2.65         29.77        16.39 o                         
 -20   2  19        200.47        216.06        42.06 o                         
 -18   2  19        534.75        578.40        35.72 o                         
 -16   2  19        499.41        486.90        64.53 o                         
 -14   2  19         51.65         80.54        76.63 o                         
 -12   2  19        420.24        486.66        36.30 o                         
 -10   2  19         26.89         52.45        29.73 o                         
  -8   2  19         20.63         48.80        61.65 o                         
  -6   2  19          9.22         35.80        33.80 o                         
  -4   2  19          6.99         14.76        15.70 o                         
  -2   2  19        128.16        133.18        19.17 o                         
   0   2  19        155.70        171.18        30.53 o                         
   2   2  19          0.31         13.52        17.33 o                         
   4   2  19         67.92         63.70        22.01 o                         
   6   2  19        440.97        485.77        51.28 o                         
   8   2  19          9.89          0.00        24.20 o                         
 -23   3  19          7.06         43.79        23.05 o                         
 -21   3  19        502.06        548.22        52.43 o                         
 -19   3  19          1.27          6.51        13.78 o                         
 -17   3  19        115.36        104.56        32.26 o                         
 -15   3  19        101.78        105.28        17.17 o                         
 -13   3  19         34.89         47.00        32.26 o                         
 -11   3  19         43.58         73.12        29.38 o                         
  -9   3  19        634.70        567.94        27.90 o                         
  -7   3  19          1.22         27.37        45.51 o                         
  -5   3  19        151.09        221.96        67.41 o                         
 -38   0  20          0.00          0.00        25.35 o                         
 -36   0  20        560.19        509.30        44.94 o                         
 -34   0  20        363.22        387.16        44.94 o                         
 -32   0  20         41.54          0.00        23.05 o                         
 -30   0  20        219.04        184.36        38.02 o                         
 -28   0  20          3.05          9.22        21.89 o                         
 -26   0  20       1907.16       1674.24        80.66 o                         
 -24   0  20          4.57          6.91        24.20 o                         
 -22   0  20          3.67         32.26        21.89 o                         
 -20   0  20         42.55          0.00        31.11 o                         
 -18   0  20          0.94          0.00        18.44 o                         
 -16   0  20         30.16          0.00        64.53 o                         
 -14   0  20         36.25         12.67        47.24 o                         
 -12   0  20         90.89         58.77        72.59 o                         
 -10   0  20        160.86        159.01        44.94 o                         
  -8   0  20        250.02        208.56        39.18 o                         
  -6   0  20        567.75        553.09        48.39 o                         
  -4   0  20       4839.76       4575.63       206.25 o                         
  -2   0  20         18.84        126.75        66.83 o                         
   0   0  20         45.74         63.37        40.33 o                         
   2   0  20       1209.84       1480.66       134.81 o                         
   4   0  20        307.73        346.83        58.77 o                         
 -37   1  20        221.15        303.04        33.42 o                         
 -35   1  20         46.18         46.09        19.59 o                         
 -33   1  20        298.40        372.18        34.57 o                         
 -31   1  20          0.68          0.00        17.28 o                         
 -29   1  20        262.40        320.33        36.87 o                         
 -27   1  20        154.29        159.01        32.26 o                         
 -25   1  20         24.54         42.63        19.59 o                         
 -23   1  20        130.66        118.68        32.26 o                         
 -21   1  20        209.66        223.26        28.02 o                         
 -19   1  20        115.02        151.46        25.77 o                         
 -17   1  20          0.25         13.78        24.77 o                         
 -15   1  20         41.20         61.07        18.44 o                         
 -13   1  20          0.90          6.94        26.45 o                         
 -11   1  20        456.79        503.06        31.02 o                         
  -9   1  20        116.45        179.12        33.46 o                         
  -7   1  20         24.17         32.05        20.74 o                         
  -5   1  20        290.42        329.22        57.61 o                         
  -3   1  20        363.58        389.78        40.35 o                         
  -1   1  20         11.29         26.76        27.22 o                         
   1   1  20        180.78        284.48        54.73 o                         
   3   1  20        619.37        654.96       163.62 o                         
 -30   2  20        319.10        358.35        34.57 o                         
 -28   2  20        406.72        463.21        38.02 o                         
 -26   2  20          0.06          0.00        18.44 o                         
 -24   2  20        115.09        137.12        31.11 o                         
 -22   2  20        100.46        100.25        29.96 o                         
 -20   2  20          8.48         12.67        18.44 o                         
 -18   2  20         49.95         57.61        18.44 o                         
 -16   2  20          0.93         13.97        36.12 o                         
 -14   2  20        316.17        251.99        51.20 o                         
 -12   2  20        224.67        278.33        61.65 o                         
 -10   2  20        485.61        620.80        43.26 o                         
  -8   2  20          9.63          9.66        35.60 o                         
  -6   2  20        353.14        489.16       123.29 o                         
  -4   2  20        107.62        119.34        31.69 o                         
  -2   2  20          0.22          0.00        16.13 o                         
 -31   1  21         20.38        109.46        31.11 o                         
 -29   1  21          4.64          0.00        18.44 o                         
 -27   1  21         87.37         82.96        29.96 o                         
 -25   1  21         54.17        119.84        31.11 o                         
 -23   1  21          0.01         16.13        18.44 o                         
 -21   1  21        141.82        155.56        33.42 o                         
 -19   1  21          1.31          4.99        16.13 o                         
 -17   1  21         81.59         57.34        25.35 o                         
 -15   1  21          1.94          2.37        15.72 o                         
 -13   1  21         54.32         69.50        16.70 o                         
 -11   1  21         10.85         19.95        25.87 o                         
  -9   1  21        315.33        361.87        32.82 o                         
  -7   1  21         69.75        157.45        40.91 o                         
  -5   1  21          1.29          8.35        15.35 o                         
  -3   1  21        118.53        134.81        28.81 o                         
  -1   1  21         19.72         28.81        20.74 o                         
   1   1  21        324.83        297.28        35.72 o                         
 -22   2  21          0.56         26.50        18.44 o                         
 -20   2  21          1.49         24.20        17.28 o                         
 -18   2  21        262.28        352.59        33.42 o                         
 -16   2  21        364.67        375.64        47.24 o                         
 -14   2  21        191.83        292.67        42.63 o                         
 -12   2  21         92.93        126.75        39.18 o                         
 -10   2  21          1.16         19.59        34.57 o                         
  -8   2  21        172.07        172.84        34.57 o                         
 -23   1  22         82.61         74.90        21.89 o                         
 -21   1  22        241.95        209.71        32.26 o                         
 -19   1  22         16.78         23.05        19.59 o                         
 -17   1  22        297.20        263.87        34.57 o                         
 -15   1  22        422.99        442.47        36.87 o                         
 -13   1  22        457.99        505.84        39.18 o                         
 -11   1  22        131.37        145.18        32.26 o                         
  -9   1  22        101.11        191.28        29.96 o                         
  -7   1  22         65.61         46.09        19.59 o                         
                                                                                
